# Supplementary material for: Structural Properties and Magnetic Ground States of 100 Binary d-Metal Oxides Studied by Hybrid Density Functional Methods
Source: Molecules. 2022 Jan 27;27(3):874. doi: 10.3390/molecules27030874 (PMC8838575; doi:10.3390/molecules27030874)
Supplement: Supplementary file 1 [file molecules-27-00874-s001.zip]

Archive with 3 entries (3 files):
- MOx_SI.pdf
- MOx_SI_basis_sets.txt
- MOx_SI_structures.cif
