# Supplementary material for: Structural Properties and Magnetic Ground States of 100 Binary d-Metal Oxides Studied by Hybrid Density Functional Methods
Source: Molecules. 2022 Jan 27;27(3):874. doi: 10.3390/molecules27030874 (PMC8838575; doi:10.3390/molecules27030874)
Supplement: Supplementary file 1 [file molecules-27-00874-s001.zip › MOx_SI_basis_sets.txt]

---------------------------------------------------------------------------
SVP basis sets in CRYSTAL input format
---------------------------------------------------------------------------

8 5
0 0 5 2.0 1.0
  2266.1767785     -0.53431809926E-02
  340.87010191     -0.39890039230E-01
  77.363135167     -0.17853911985
  21.479644940     -0.46427684959
  6.6589433124     -0.44309745172
0 0 1 2.0 1.0
 0.84197953374      1.00000000000
0 1 1 0.0 1.0
 0.28000000000      1.0 1.0
0 2 3 4.0 1.0
  17.808254450      0.43394573193E-01
  3.8854243945      0.23094120765
  1.0579384045      0.51375311064
0 3 1 0.0 1.0
  1.2000000000      1.00000000000

21 9
0 0 6 2.0 1.0
  38956.081804      .39293205858E-02
  5849.5733637      .30093221229E-01
  1330.8813154      .14890370950
  375.55534165      .51464282906
  121.87261370      1.0337708070
  41.760243729      .77436851627
0 0 3 2.0 1.0
  81.060633953     -.28318552316
  9.2059823972      1.6770806984
  3.7063215732      1.2594733678
0 0 3 2.0 1.0
  5.9888909988     -.77821367493E-02
  0.97363432378      .25499692745E-01
  0.42041019223      .16191560820E-01
0 0 1 2.0 1.0
  0.21              1.0000000000
0 1 1 0.0 1.0
  0.105             1.0 1.0
0 2 5 6.0 1.0
  466.31481262      .19984300385E-01
  109.51217097      .14561043072
  34.375921827      .54687466223
  12.142096955      1.0479006012
  4.4336767669      .68894890327
0 2 3 6.0 1.0
  2.0971291866      .75619214724
  0.80977606956      1.3178212235
  0.30834046588      .54312268173
0 3 4 1.0 1.0
  19.240334928      .27039082144E-01
  5.1178995899      .13803684743
  1.6554278827      .34869086403
  0.54016355610     .48594185717
0 3 1 0.0 1.0
  0.20              .34374449689

239 7
INPUT
11. 0 2 2 2 2 0
7.488049 135.153844 0
3.744025 15.552441 0
6.445377 87.784992 0
3.222689 11.564066 0
4.658447 29.701001 0
2.329224 5.539968 0
6.584212 -19.122198 0
3.292106 -2.436375 0
0 0 3 2.0 1.0
  5.1329580000     -1.3864845457
  4.2401920000      1.9459581166
  1.2982800000      .44182603154
0 0 1 2.0 1.0
 0.82904954347      1.0000000000
0 0 1 0.0 1.0
 0.34752758911      1.0000000000
0 1 1 0.0 1.0
 0.12               1.0 1.0
0 2 4 6.0 1.0
  2.7279200000     -.37249884911871
  1.9790500000      .32572065995957
 0.79980886805      .50094655502482
 0.38409397354      .44385929492812
0 3 3 1.0 1.0
  3.9030833060     -.0098209792625124
  1.1363234302      .19183629664092
 0.45617043877      .40597788538820
0 3 1 0.0 1.0
  0.2               .43861485518224

257 8
INPUT
11. 0 2 2 2 1 0
3.309900 91.932177 0
1.655000 -3.788764 0
2.836800 63.759486 0
1.418400 -0.647958 0
2.021300 36.116173 0
1.010700 0.219114 0
4.028600 -36.010016 0
0 0 2 2.0 1.0
  5.0873990000     -.44173707857
  4.2709780000      .85812489720
0 0 1 2.0 1.0
  2.1823803999      1.0000000000
0 0 1 0.0 1.0
 0.48954926461      1.0000000000
0 0 1 0.0 1.0
 0.23292032550      1.0000000000
0 1 1 0.0 1.0
  0.11              1.0 1.0
0 2 4 6.0 1.0
  3.0251610000     -.28580266654872D+00
  2.3820950000      .51718364643673D+00
 0.67246658081     -.44823115995325D+00
 0.32519427171     -.58864843929619D+00
0 3 3 1.0 1.0
  1.2667182018     -.17445579381106D+00
 0.89049882672      .25137236211233D+00
 0.32947291040      .44604068239531D+00
0 3 1 0.0 1.0
 0.1647364552       .44224303496859

22 9
0 0 6 2.0 1.0
  42961.512185      .39127635355E-02
  6450.9759169      .29969820489E-01
  1467.7210915      .14836352707
  414.20997355      .51347285324
  134.48715840      1.0335365483
  46.122209796      .77854233930
0 0 3 2.0 1.0
  89.447762543     -.28385401259
  10.223346060      1.6772785333
  4.1353774271      1.2411928456
0 0 3 2.0 1.0
  6.7896181452     -.78399994518E-02
  1.1106730691      .25495493019E-01
  0.47565975578      .16061172892E-01
0 0 1 2.0 1.0
  0.24              1.0000000000
0 1 1 0.0 1.0
  0.12              1.0 1.0
0 2 5 6.0 1.0
  522.03684782      .19754179642E-01
  122.68649489      .14460677619
  38.572903611      .54669004165
  13.672169319      1.0531647540
  5.0118529359      .69111213363
0 2 3 6.0 1.0
  2.4131928282      .75803437136
  0.93252270050      1.3036241399
  0.35429058390      .53638653300
0 3 4 2.0 1.0
  23.465125957      .26536380115E-01
  6.3332593832      .13796453963
  2.0766489946      .35312644228
  0.69027361954      .48647124166
0 3 1 0.0 1.0
  0.21088738554      .33026314258

240 7
INPUT
12. 0 2 2 2 2 0
8.200000 150.267591 0
4.089728 18.976216 0
7.110000 99.622124 0
3.596798 14.168733 0
5.350000 35.045124 0
2.491821 6.111259 0
7.540000 -21.093776 0
3.770000 -3.080694 0
0 0 3 2.0 1.0
  5.8737890000      .54255558714
  4.2872700000     -.95241333244
  1.4641370000     -.13703926411
0 0 1 2.0 1.0
  0.83727682345      0.88521584390
0 0 1 0.0 1.0
  0.36849806511     1.0
0 1 1 0.0 1.0
  0.12              1.0 1.0
0 2 4 6.0 1.0
  2.8742240000     -.46624086918
  2.1199010000      .45883133891
  0.78845821105      .58853912475
  0.36332579847      .35822232244
0 3 3 2.0 1.0
  4.2898623878     -.12212868080E-01
  1.3615557498      .19692423520
  0.56937550689     .42057831659
0 3 1 0.0 1.0
  0.22674948677     .42757027999

272 9
INPUT
12. 0 2 2 2 1 1
14.769959 1499.284711 0
7.384979 40.282101 0
9.849490 397.733005 0
4.924745 19.316406 0
6.096756 101.329805 0
3.048378 5.873438 0
1.785770 10.046723 0
2.632400 -9.558244 0
0 0 2 2.0 1.0
  14.592485000     -.80196298812
  11.547491000      1.5261602829
0 0 1 2.0 1.0
  4.9112973928      1.0000000000
0 0 1 0.0 1.0
  .79665469409      1.0000000000
0 0 1 0.0 1.0
  0.40              1.0000000000
0 1 1 0.0 1.0
  0.20              1.0 1.0
0 1 1 0.0 1.0
  0.10              1.0 1.0
0 2 4 6.0 1.0
  6.7265310000      .65076205465872
  5.9599790000     -.83713508620273
  1.0921117054      .50570506286223
  0.49702823217      .51965388690539
0 3 3 2.0 1.0
  3.9820623229      -.042446023944105
  1.3077987772      .18409232564002
  .53272310298      .41484423515705
0 3 1 0.0 1.0
  .20564954488      .44224303496859

23 9
0 0 6 2.0 1.0
  47160.376060      .14498688908E-02
  7081.4110871      .11106435251E-01
  1611.1621223      .55005423585E-01
  454.72940551      .19060252591
  147.71321208      .38435022957
  50.699538950      .29095546792
0 0 3 2.0 1.0
  98.262492669     -.10942337856
  11.294293099      .64539490399
  4.5853360105      .47117880777
0 0 3 2.0 1.0
  7.6359689588     -.22454949054
  1.2539836689      .72594852764
  0.53271935387      .45560582748
0 0 1 2.0 1.0
  0.26              1.0000000000
0 1 1 0.0 1.0
  0.13              1.0 1.0
0 2 5 6.0 1.0
  580.55044988      .97315110917E-02
  136.52341127      .71531241137E-01
  42.983958820      .27197688414
  15.282798763      .52618988893
  5.6202495154      .34452533498
0 2 3 6.0 1.0
 2.7485386415      .34040396496
  1.0618550073      .57983996120
  0.40235518645      .23911643083
0 3 4 3.0 1.0
  27.358434017      .26641927050E-01
  7.4540604253      .13995311726
  2.4633917847      .35751066639
  0.82480925277      .48488354148
0 3 1 0.0 1.0
  0.25257904742      .32332844995

241 7
INPUT
13. 0 2 2 2 2 0
8.900000 165.179143 0
4.430000 21.992974  0
7.770000 111.794414 0
3.960000 16.633483  0
6.050000 38.112249  0
2.840000 8.039167   0
8.490000 -22.929550 0
4.250000 -3.666310  0
0 0 3 2.0 1.0
  6.5663010000     -0.94917907866
  4.5864380000      1.5736372883
  3.7537700000      0.36380422981
0 0 1 2.0 1.0
  0.84187717437     1.0000000000
0 0 1 0.0 1.0
  0.38160666177     1.0000000000
0 1 1 0.0 1.0
  0.13              1.0 1.0
0 2 4 6.0 1.0
  3.0700630000     -0.51025115881
  2.2379640000      0.53570598017
  0.80801969671     0.63102216351
  0.35783343432     0.30205908942
0 3 3 3.0 1.0
  4.6170975867     -0.13574476955E-01
  1.5663438480      0.20374310496
  0.66952425826     0.42997453105
0 3 1 0.0 1.0
  0.27140946867     0.4179975484761

273 8
INPUT
13. 0 2 2 2 1 1
14.546408 1345.880647 0
7.273204 36.766806 0
9.935565 378.425301 0
4.967782 22.293091 0
6.347377 104.883956 0
3.173688 8.755848 0
2.017881 12.017961 0
3.040330 -11.728933 0
0 0 2 2.0 1.0
  14.400000000      .99343296745
  12.000000000     -1.6510077975
0 0 1 2.0 1.0
  5.0701477302      1.0000000000
0 0 1 0.0 1.0
 0.86033356487     1.0000000000
0 0 1 0.0 1.0
 0.37158938894     1.0000000000
0 1 1 0.0 1.0
  0.12              1.0 1.0
0 2 4 6.0 1.0
  7.4188720000      .26979695152
  5.6984100000     -.46968874449
  1.1777211960      .50905100155
 0.54478533555      .52298161137
0 3 3 3.0 1.0
  3.9738796278     -.52799310714E-01
  1.4528884813      .18558319471
 0.61042908544      .42959071631
0 3 1 0.0 1.0
 0.24216276510      .43497228231503

24 9
0 0 6 2.0 1.0
  51528.086349      .14405823106E-02
  7737.2103487      .11036202287E-01
  1760.3748470      .54676651806E-01
  496.87706544      .18965038103
  161.46520598      .38295412850
  55.466352268      .29090050668
0 0 3 2.0 1.0
  107.54732999     -.10932281100
  12.408671897      .64472599471
  5.0423628826      .46262712560
0 0 3 2.0 1.0
  8.5461640165     -.22711013286
  1.3900441221      .73301527591
  0.56066602876      .44225565433
0 0 1 2.0 1.0
  0.27              1.0000000000
0 1 1 0.0 1.0
  0.13              1.0 1.0
0 2 5 6.0 1.0
  640.48536096      .96126715203E-02
  150.69711194      .70889834655E-01
  47.503755296      .27065258990
  16.934120165      .52437343414
  6.2409680590      .34107994714
0 2 3 6.0 1.0
  3.0885463206      .33973986903
  1.1791047769      .57272062927
  0.43369774432      .24582728206
0 3 4 4.0 1.0
  27.559479426      .30612488044D-01
  7.4687020327      .15593270944
  2.4345903574      .36984421276
  0.78244754808      .47071118077
0 3 1 0.0 1.0
  0.21995774311      .33941649889

242 7
INPUT
14. 0 2 2 2 2 0
9.714594 180.103108 0
4.680500 24.997228 0
8.142137 123.772752 0
4.625986 19.530228 0
6.618415 48.375022 0
3.248752 8.892053 0
9.450000 -24.805177 0
4.720000 -4.153782 0
0 0 3 2.0 1.0
  7.2033800000     -.89310617237
  5.0522950000      1.6074095756
  2.9135330000      .27804186088
0 0 1 2.0 1.0
 0.97858218681     1.0000000000
0 0 1 0.0 1.0
 0.44369153753     1.0000000000
0 1 1 0.0 1.0
  0.13              1.0 1.0
0 2 4 6.0 1.0
 3.1518660000     -.71873040872
  2.4534820000      .76442887870
 0.85030192180      .64808585640
 0.36918237179      .26792115234
0 3 3 4.0 1.0
  5.0044445497     -.21587364862E-01
  1.7736823324      .20958680086
 0.76950591696      .43730880599
0 3 1 0.0 1.0
 0.31530878939      .41123927009

274 8
INPUT
14. 0 2 2 2 1 1
14.322856 1192.395882 0
7.161428 32.522933 0
10.021641 359.031967 0
5.010820 24.030380 0
6.597997 108.301349 0
3.298999 10.982528 0
2.258888 14.152579 0
3.464110 -14.056435 0
0 0 2 2.0 1.0
  15.000000000     -.53315505392
  12.000000000      1.0014141748
0 0 1 2.0 1.0
  5.2610967725      1.0000000000
0 0 1 0.0 1.0
 0.92785370307      1.0000000000
0 0 1 0.0 1.0
 0.40334458241      1.0000000000
0 1 1 0.0 1.0
  0.13              1.0 1.0
0 2 4 6.0 1.0
  7.2496570000      .45857265530
  6.0848760000     -.66720686321
  1.2523777812      .52090351989
 0.58569208922      .51885687511
0 3 3 4.0 1.0
  4.0131231332     -.63416491808E-01
  1.6237452450      .18452733732
 0.69187452392      .44121676843
0 3 1 0.0 1.0
 0.27865835325      .43158409241461

25 9
0 0 6 2.0 1.0
  56137.009037      .14321304702E-02
  8429.2063943      .10972509162E-01
  1917.8277233      .54382468712E-01
  541.36230198      .18884335129
  176.00069142      .38198025054
  60.500477010      .29156772596
0 0 3 2.0 1.0
  117.17282882     -.10933661328
  13.596973368      .64305039431
  5.5483996341      .45848970584
0 0 3 2.0 1.0
  9.4662853530     -.22538977259
  1.5595006070      .72307758657
  0.65230205868      .45300721536
0 0 1 2.0 1.0
  0.30              1.0000000000
0 1 1 0.0 1.0
  0.13              1.0 1.0
0 2 5 6.0 1.0
  706.00497535      .95055518167E-02
  166.19728820      .70356271142E-01
  52.452061906      .27005556982
  18.746932862      .52574344602
  6.9282991622      .34254033223
0 2 3 6.0 1.0
  3.4772204938      .33994073736
  1.3406906449      .57203836254
  .50498803038      .23847605831
0 3 4 5.0 1.0
  35.423264935      .26985304111E-01
  9.7814221451      .14383458648
  3.2673488767      .36418958377
  1.1026472189      .48152670661
0 3 1 0.0 1.0
  0.33743205934      .31458754360

243 7
INPUT
15. 0 2 2 2 2 0
10.422346 195.159166 0
5.036516 28.092603 0
8.950449 135.284566 0
4.854439 21.806504 0
6.945697 54.329729 0
3.970585 11.155068 0
10.400000 -26.562447 0
5.200000 -4.585681 0
0 0 3 2.0 1.0
  7.4344020000     -1.1436289973
  5.5513270000      1.8752000559
  3.0230860000      .23952854431
0 0 1 2.0 1.0
  1.0647443990      1.0000000000
0 0 1 0.0 1.0
 0.48127808497      1.0000000000
0 1 1 0.0 1.0
  0.13              1.0 1.0
0 2 4 6.0 1.0
  3.4490050000     -.72277510434
  2.6927370000      .76458962802
 0.94427370692      .64533225171
 0.41348148619      .27195668811
0 3 3 5.0 1.0
  5.0906268699     -.32176405405E-01
  2.0156178510      .21280802536
 0.88113887240      .44403309175
0 3 1 0.0 1.0
 0.36427094833      .40796933085

275 8
INPUT
15. 0 2 2 2 1 1
14.099305 1038.951572 0
7.049653 29.561738 0
10.107717 339.543510 0
5.053858 24.913696 0
6.848618 111.699653 0
3.424309 12.624329 0
2.508651 16.449852 0
3.901245 -16.501120 0
0 0 2 2.0 1.0
  14.781862000     -1.1395193885
  12.324075000      1.9371421121
0 0 1 2.0 1.0
  5.5098597284      1.0000000000
0 0 1 0.0 1.0
 0.98874104687      1.0000000000
0 0 1 0.0 1.0
 0.42833312030      1.0000000000
0 1 1 0.0 1.0
 0.13              1.0 1.0
0 2 4 6.0 1.0
  7.4040050000      .54510937865
  6.3502060000     -.76096056536
  1.3311713455      .53252276765
 0.62659600547      .51483045040
0 3 3 5.0 1.0
  4.0616274916     -.76667295205E-01
  1.8487943286      .18067495215
 0.78702048429      .45160766937
0 3 1 0.0 1.0
 0.32069843172      .43261236265745

26 9
0 0 6 2.0 1.0
  60923.640643      .14302254466E-02
  9147.8893982      .10958790038E-01
  2081.3505927      .54332554248E-01
  587.55977067      .18884995009
  191.09043990      .38253069946
  65.732730112      .29308335984
0 0 3 2.0 1.0
 127.25891928     -.10964564925
  14.830913010      .64387631332
  6.0653307408      .45472347323
0 0 3 2.0 1.0
  10.449943710     -.22539639952
  1.7245228003      .72164398156
  0.71772177325      .44985492922
0 0 1 2.0 1.0
  0.31              1.0000000000
0 1 1 0.0 1.0
  0.14              1.0 1.0
0 2 5 6.0 1.0
 773.43750995      .94325735144E-02
  182.15149714      .70029620575E-01
  57.547272758      .26993651996
  20.614988935      .52700011047
  7.6348557890      .34284148028
0 2 3 6.0 1.0
  3.8719327990      .33974402988
  1.4924724132      .56842594005
  .56061284958      .23649365839
0 3 4 6.0 1.0
  38.968133419      .27879664382E-01
  10.800067078      .14858319982
  3.6136457999      .36905479496
  1.2129967888      .47745100883
0 3 1 0.0 1.0
  0.36524393170     .31418142304

244 8
INPUT
16. 0 2 2 2 2 0
11.105269 209.822971 0
5.414745   30.654726 0
9.771271  146.336182 0
5.073991   24.127877 0
7.671423   67.515897 0
4.136565    9.870104 0
11.360000 -28.340616 0
5.680000 -4.944629 0
0 0 3 2.0 1.0
  7.9365700000     -1.1772083350
  5.9842450000      1.6197059592
  4.8822200000      .51065807556
0 0 1 2.0 1.0
  1.1031002163     1.0000000000
0 0 1 0.0 1.0
 0.52              1.0
0 0 1 0.0 1.0
 0.26              1.0
0 1 1 0.0 1.0
 0.13              1.0 1.0
0 2 4 6.0 1.0
  3.7546090000     -0.70777873563
  2.9165710000      0.74954391484
  1.0322209568      0.64660609645
 0.45249553774      0.27029086816
0 3 4 6.0 1.0
  5.7341846619     -0.35266111560E-01
  2.2483686294      0.21802502222
 0.98376978359      0.44709565013
 0.40379445583      0.40371732508
0 3 1 0.0 1.0
 0.2               1.0

276 8
INPUT
16. 0 2 2 2 1 1
13.875754 885.405719 0
6.937877 25.967040 0
10.193793 320.083902 0
5.096896 26.148765 0
7.099238 115.044843 0
3.549619 13.622575 0
2.767075 18.909457 0
4.349905 -19.027595 0
0 0 2 2.0 1.0
  15.286736000     -1.0647114485
  12.700638000      1.8433193269
0 0 1 2.0 1.0
  5.7094832504      1.0000000000
0 0 1 0.0 1.0
  1.0689228744      1.0000000000
0 0 1 0.0 1.0
 0.46783543749      1.0000000000
0 1 1 0.0 1.0
  0.13              1.0 1.0
0 2 4 6.0 1.0
  7.9362790000      .33899369659
  6.3036410000     -.56379438345
  1.4351579676      .52360040577
 0.68442749722      .52445339821
0 3 4 6.0 1.0
  3.5808150000     -.42773932262
  3.1961650000      .44501403992
  1.0550226354      .43689459722
 0.41588406618      .48220605798770
0 3 1 0.0 1.0
 0.20794203309      1.0

27 9
0 0 6 2.0 1.0
  65902.208257      .14284614936E-02
  9895.3896027      .10946072783E-01
  2251.4305789      .54285953890E-01
  635.61097084      .18885179079
  206.78820681      .38301634994
  71.179242971      .29443551266
0 0 3 2.0 1.0
  137.77268040     -.10990221736
  16.118079243      .64455537395
  6.6030327710      .45116787924
0 0 3 2.0 1.0
  11.479915788     -.22593846910
  1.8956426324      .72231409008
  0.78466232067      .44903812296
0 0 1 2.0 1.0
  0.33              1.0000000000
0 1 1 0.0 1.0
  0.14              1.0 1.0
0 2 5 6.0 1.0
  843.64358575      .93866097254E-02
  198.76386994      .69880208716E-01
  62.854963098      .27037070345
  22.562842280      .52904786880
  8.3713209127      .34357029579
0 2 3 6.0 1.0
  4.2858719800      .34027999036
  1.6508041817      .56693392384
  0.61834231096      .23617979783
0 3 4 7.0 1.0
  42.927867612      .28487788365E-01
  11.942533053      .15206951283
  4.0046495664      .37310913999
  1.3413193804      .47549837676
0 3 1 0.0 1.0
  0.40015009743      .31346831424

245 8
INPUT
17. 0 2 2 2 2 0
11.720000 225.347754 0
5.820000   32.823189 0
10.420000 158.709412 0
5.450000   26.444100 0
8.820000   62.758626 0
3.870000   10.978719 0
12.310000 -30.093456 0
6.160000   -5.218482 0
0 0 3 2.0 1.0
  7.9177440000      1.4014042010165
  6.8412070000     -1.7975072656312
  2.9598400000     -.16225754496571
0 0 1 2.0 1.0
  1.3166643441      .87495110714057
0 0 1 0.0 1.0
 0.56907152172      1.0000000000
0 0 1 0.0 1.0
 0.28              1.0
0 1 1 0.0 1.0
 0.14              1.0 1.0
0 2 4 6.0 1.0
  4.1360790000     -0.55183328017626
  2.9462810000      0.61370533515352
  1.0792431924      0.64005434538256
 0.46611217769      0.25958050755066
0 3 4 7.0 1.0
  6.8847131641     -0.15962387984517E-01
  2.3837304391      0.23047555828858
  1.0184384022      0.44075804027937
 0.39957494644      0.39567661995894
0 3 1 0.0 1.0
 0.2               1.0

277 8
INPUT
17. 0 2 2 2 1 1
13.652203 732.269200 0
6.826101 26.484721 0
10.279868 299.489474 0
5.139934 26.466234 0
7.349859 124.457595 0
3.674929 14.035995 0
3.034072 21.531031 0
4.808857 -21.607597 0
0 0 2 2.0 1.0
  15.293709000     -1.6731899791
  13.573682000      2.3934378976
0 0 1 2.0 1.0
  5.8213436542      1.0000000000
0 0 1 0.0 1.0
  1.1520364268      1.0000000000
0 0 1 0.0 1.0
 0.51104895338      1.0000000000
0 1 1 0.0 1.0
 0.13               1.0 1.0
0 2 4 6.0 1.0
  8.6697960000      .21469187346391
  6.2456140000     -.44863071815131
  1.5657036153      .50653393256771
 0.75577412863      .54052273352337
0 3 4 7.0 1.0
  3.6994850000     -.54840155964653
  3.3617430000      .56835425804006
  1.1177053710      .44304381513032
 0.44322534858      .47078394930144
0 3 1 0.0 1.0
 0.22161267429      1.0

28 9
0 0 6 2.0 1.0
 71074.803211      .14260386729E-02
 10672.020941      .10928236994E-01
 2428.1389007      .54212626938E-01
 685.53595148      .18874768902
 223.10072863      .38324616985
 76.842014042      .29550637144
0 0 3 2.0 1.0
 148.71122016     -.11014443059
 17.459154987      .64521426988
 7.1625280665      .44797838103
0 0 3 2.0 1.0
 12.556137125     -.22645403224
 2.0735740488      .72320959286
 .85382640602      .44868026476
0 0 1 1.0 1.0
 0.35              1.0000000000
0 1 1 0.0 1.0
  0.14              1.0 1.0
0 2 5 6.0 1.0
 916.73608662      .93439635610E-02
 216.06139913      .69737374902E-01
 68.383914817      .27073495012
 24.593843952      .53078301549
 9.1392960204      .34410229438
0 2 3 6.0 1.0
 4.7193371746      .34076082016
 1.8161849234      .56580169611
 0.6784075072      .23616717361
0 3 4 9.0 1.0
 47.093832108      .28982316948E-01
 13.146463975      .15494995950
 4.4170548925      .37633115111
 1.4771565078      .47365096014
0 3 1 0.0 1.0
 0.4373592179      .31247837833

246 8
INPUT
18. 0 2 2 2 2 0
12.430000 240.229040 0
6.170759   35.171943 0
11.080000 170.417276 0
5.829554   28.472133 0
9.510000   69.013845 0
4.139781   11.750862 0
13.270000 -31.929554 0
6.630000   -5.398217 0
0 0 3 2.0 1.0
  8.4756400000      1.2392391076
  7.1657170000     -1.6563109970
  3.1821100000     -.13178619060
0 0 1 0.0 1.0
  1.3973644196      1.0000000000
0 0 1 0.0 1.0
 0.60532955868      1.0000000000
0 0 1 0.0 1.0
 0.29              1.0
0 1 1 0.0 1.0
 0.14              1.0 1.0
0 2 4 6.0 1.0
  4.2460970000     -0.82324104973
  3.3925940000      0.87084659933
  1.1975891264      0.63512225791
 0.52673750585      0.27225338752
0 3 4 10.0 1.0
  7.3613290985     -.17199885828E-01
  2.6291037258      .23313745275
  1.1292744634      .44536385867
 0.44471659896      .39293650406
0 3 1 0.0 1.0
 0.22               1.0

278 8
INPUT
18. 0 2 2 2 1 1
13.428651 579.223861 0
6.714326 29.669491 0
10.365944 280.860774 0
5.182972 26.745382 0
7.600479 120.396444 0
3.800240 15.810921 0
3.309569 24.314376 0
5.277289 -24.218675 0
0 0 2 2.0 1.0
  16.559563000     -.53808800717
  13.892440000      .91402161377
0 0 1 0.0 1.0
  5.8531044732      1.0000000000
0 0 1 0.0 1.0
  1.2498640609      1.0000000000
0 0 1 0.0 1.0
 0.55606439459      1.0000000000
0 1 1 0.0 1.0
 0.13               1.0 1.0
0 2 4 6.0 1.0
  8.1000000000      .72955608128
  7.2000000000     -.95441807252
  1.5588402917      .57140490320
 0.73230402180      .49508234268
0 3 4 10.0 1.0
  4.6299536825     -.87774450596E-01
  2.1980241252      .21158360681
 0.93629991261      .46533857641
 0.37160028160      .41129165525
0 3 1 0.0 1.0
 0.1858001408       1.0

29 9
0 0 6 2.0 1.0
 76381.348056      0.14336079896E-02
 11468.777499      0.10986749865E-01
 2609.4246495      0.54513652465E-01
 736.75033098      0.18990128258
 239.82419958      0.38581959211
 82.656829252      0.29790607498
0 0 3 2.0 1.0
 160.13544196     -0.11146778567
 18.834177695      0.65349301031
 7.7176595741      0.44770534421
0 0 3 2.0 1.0
 13.710846717     -0.22870911122
 2.2349895670      0.73464423031
 0.87818360069     0.43273070874
0 0 1 1.0 1.0
 0.35              1.00000000000
0 1 1 0.0 1.0
 0.14              1.0 1.0
0 2 5 6.0 1.0
 991.24075782      0.93878498798E-02
 233.69376116      0.70208282458E-01
 74.020930927      0.27323522220
 26.664967447      0.53580792728
 9.9192087478      0.34575794906
0 2 3 6.0 1.0
 5.1519553926      0.34229108083
 1.9638205828      0.56456592484
 .71560097037      0.24078584318
0 3 4 10.0 1.0
 47.335049590      0.32375547758E-01
 13.161666077      0.16810218684
 4.3693777244      0.38477707982
 1.4132925109      0.46147880178
0 3 1 0.0 1.0
 0.38878001452     0.32388873258

247 8
INPUT
19. 0 2 4 4 2 0
12.567714 255.054771 0
6.997662 36.983393 0
11.316496 60.715705 0
10.958063 121.443889 0
7.111400 10.171866 0
6.773319 20.486564 0
8.928437 29.504938 0
11.102567 44.018736 0
5.543212 5.368333 0
3.928835 7.408375 0
11.012913 -12.623403 0
11.019898 -16.764327 0
0 0 3 2.0 1.0
  9.0884420000     -1.9808918797
  7.5407310000      2.7554513347
  2.7940050000      .22715408381
0 0 1 1.0 1.0
  1.4918135849      1.0000000000
0 0 1 0.0 1.0
  .63579159445      1.0000000000
0 0 1 0.0 1.0
  0.30              1.0000000000
0 1 1 0.0 1.0
  0.15              1.0 1.0
0 2 4 6.0 1.0
  4.4512400000     -.99352103771
  3.6752630000      1.0500525237
  1.2610620905      .64747532537
  .54212477498      .25621550723
0 3 4 10.0 1.0
  7.7956672292     -.17042912377E-01
  2.8926510238      .23446154803
  1.2474273203      .44765877533
  .49313817671      .39064954560
0 3 1 0.0 1.0
  0.246569088355    1.0

279 10
INPUT
19. 0 2 4 4 2 2
13.523218 426.641867 0
6.264384 36.800668 0
11.413867 87.002091 0
10.329215 174.004370 0
5.707424 8.870610 0
4.828165 17.902438 0
7.430963 49.883655 0
8.321990 74.684549 0
4.609642 6.486227 0
3.511507 9.546821 0
3.084639 8.791640 0
3.024743 11.658456 0
3.978442 -5.234337 0
4.011491 -6.738142 0
0 0 2 2.0 1.0
  20.115299000     -0.15910719389
  12.193477000      0.79105526778
0 0 1 1.0 1.0
  6.0735294368      1.0000000000
0 0 1 0.0 1.0
  1.3174451569      1.0000000000
0 0 1 0.0 1.0
  0.58596768244     1.0000000000
0 1 1 0.0 1.0
  0.13              1.0 1.0
0 2 4 6.0 1.0
  8.6096650000      0.50053018599
  7.3353260000     -0.72681584494
  1.6575296365      0.57315511417
  0.78159310216     0.49579068859
0 2 1 0.0 1.0
  0.32384840661      1.0000000000
0 3 4 10.0 1.0
  4.1439490000     -0.37099566643
  3.5682570000      0.40197233762
  1.2345757130      0.46001988624
  0.48190232338     0.46152130957882
0 3 1 0.0 1.0
  0.16490636769      1.0000000000
0 4 1 0.0 1.0
  0.72482            1.0

30 9
0 0 6 2.0 1.0
  82000.711629      .14210764000E-02
  12312.471777      .10891499487E-01
  2801.3944193      .54057188059E-01
  790.99424302      .18847463904
  257.56551079      .38346549346
  88.814933400      .29723794197
0 0 3 2.0 1.0
  171.86353716     -.11051849523
  20.302534785      .64607716984
  8.3464123068      .44220117322
0 0 3 2.0 1.0
  14.847536940     -.22705309278
  2.4495029507      .72433217935
  .99845821824      .44836495592
0 0 1 2.0 1.0
  .40               1.0000000000
0 1 1 0.0 1.0
  .16               1.0 1.0
0 2 5 6.0 1.0
  1071.5185372      .92767797235E-02
  252.69712152      .69541149434E-01
  80.100829126      .27156772564
  28.903393172      .53401355573
  10.768899879      .34501323446
0 2 3 6.0 1.0
  5.6446212530      .34129600164
  2.1678291347      .56390521973
  .80540898341      .23676109735
0 3 4 10.0 1.0
  56.088939191      .29588869140E-01
  15.751908917      .158725714045
  5.3115812367      .379762291591
  1.7737904917      .468989591719
0 3 1 0.0 1.0
  .51975583665      .309071490776

248 8
INPUT
20. 0 2 2 2 2 0
13.835869 270.009483 0
6.857270   38.767308 0
12.404971 193.829629 0
6.567799   31.896525 0
10.896925  79.193647 0
4.641165   13.230827 0
15.184796 -35.476626 0
7.592398   -5.617677 0
0 0 3 2.0 1.0
  9.7270110000     -1.7930075316
  7.8375230000      2.6110318971
  5.0891940000      .10748428949
0 0 1 2.0 1.0
  1.4981738327      1.0000000000
0 0 1 0.0 1.0
 0.67281383129      1.0000000000
0 0 1 0.0 1.0
 0.32               1.0
0 1 1 0.0 1.0
 0.15               1.0 1.0
0 2 4 6.0 1.0
  4.7427160000     -1.0411923051
  3.9366550000      1.1003682332
  1.3569243142      0.65366639411
 0.58791569541      0.24632369113
0 3 4 10.0 1.0
 7.8631040859      -0.21376239365E-01
  3.2935059133      0.22596399568
  1.4503676025      0.45294402972
  .59373316766      0.39218971958231
0 3 1 0.0 1.0
  0.29              1.0

280 8
INPUT
20. 0 2 2 2 1 1
12.981549 275.737212 0
6.490774 49.089212 0
10.538096 241.540074 0
5.269048 27.396591 0
8.101721 127.867008 0
4.050860 16.608312 0
3.885791 30.364996 0
6.240955 -29.473118 0
0 0 2 2.0 1.0
  26.842049000     -.26845096483E-01
  10.320909000      .81771278143
0 0 1 2.0 1.0
  6.3656242291      1.0000000000
0 0 1 0.0 1.0
  1.3898932095      1.0000000000
0 0 1 0.0 1.0
 0.63706742699      1.0000000000
0 1 1 0.0 1.0
  0.15              1.0 1.0
0 2 4 6.0 1.0
  9.7729900000      .21210940502
  7.1690950000     -.44026342153
  1.7559567931      .58406314464
 0.83145670425      .49359746203
0 3 4 10.0 1.0
  4.2800000000     -.32033414305491
  3.4800000000      .37748470203231
  1.2535869926      .48342275878173
 0.50841366863      .43493523158359
0 3 1 0.0 1.0
 0.254206834315     1.0000000000

---------------------------------------------------------------------------
TZVP basis sets in CRYSTAL input format
---------------------------------------------------------------------------
8 7
0 0 6 2.0 1.0
  27032.382631      0.21726302465E-03
  4052.3871392      0.16838662199E-02
  922.32722710      0.87395616265E-02
  261.24070989      0.35239968808E-01
  85.354641351      0.11153519115
  31.035035245      0.25588953961
0 0 2 2.0 1.0
  12.271113873      0.39768730901
  4.9159842006      0.24627849430
0 0 1 0.0 1.0
 0.90086482370      1.0000000000
0 1 1 0.0 1.0
 0.25000000000      1.0 1.0
0 2 4 4.0 1.0
  75.300554155      0.60685103418E-02
  17.743733858      0.41912575824E-01
  5.5355828651      0.16153841088
  2.0685535103      0.35706951311
0 2 1 0.0 1.0
 0.78238772422      1.0000000000
0 3 1 0.0 1.0
 1.2000000000       1.0000000000

21 12
0 0 8 2.0 1.0
  191612.91874      .23076475942E-03
  28723.850363      .17890329946E-02
  6537.0116490      .92990401140E-02
  1850.3097171      .37739438011E-01
  602.38855156      .12227148359
  216.17324766      .28814821470
  83.712517880      .40517543099
  32.908707189      .20566019623
0 0 4 2.0 1.0
  211.34393234     -.24527991462E-01
  65.128920139     -.11570158142
  10.034311535      .55995283317
  4.1596884597      .56087765073
0 0 2 2.0 1.0
  6.0009041613     -.22840494325
 0.98255784150      .71948970378
0 0 1 2.0 1.0
 0.42483192773      1.0000000000
0 0 1 0.0 1.0
 0.21               1.0
0 1 1 0.0 1.0
  0.105             1.0 1.0
0 2 6 6.0 1.0
  947.34122823      .24737208744E-02
  224.09699732      .19742967060E-01
  71.560334882      .90357147549E-01
  26.444824490      .25201602503
  10.393798285      .39675535929
  4.1606304559      .23208624517
0 2 3 6.0 1.0
  15.565737135     -.27129423974E-01
  2.1121544865      .55109256629
  0.84184709021      1.0090635806
0 2 1 0.0 1.0
  0.32297542652      1.0000000000
0 3 4 1.0 1.0
  30.989390993      .11902837431E-01
  8.6905465069      .67655856850E-01
  2.9520256337      .21332539722
  1.0761910745      .38391075578
0 3 1 0.0 1.0
  0.47              1.0
0 3 1 0.0 1.0
  0.20              1.0

239 9
INPUT
11. 0 2 2 2 2 0
7.488049 135.153844 0
3.744025 15.552441 0
6.445377 87.784992 0
3.222689 11.564066 0
4.658447 29.701001 0
2.329224 5.539968 0
6.584212 -19.122198 0
3.292106 -2.436375 0
0 0 2 2.0 1.0
  10.000000000     -0.17487686796
  8.5000000000      0.34152345084
0 0 1 2.0 1.0
  3.3653905454       1.0000000000
0 0 1 0.0 1.0
 0.68860679385       1.0000000000
0 1 1 0.0 1.0
 0.25               1.0 1.0
0 1 1 0.0 1.0
 0.12               1.0 1.0
0 2 4 6.0 1.0
  8.0554093616      0.36410978939E-01
  4.0163458751     -0.20872572547
  1.0232915404      0.48956929335
 0.49843561636      0.60611943833
0 3 2 1.0 1.0
  3.9030833060     -0.98209792625E-02
  1.1363234302      0.1918362966
0 3 1 0.0 1.0
 0.45617043877      0.40597788539
0 3 1 0.0 1.0
  0.2               1.0000000000

257 10
INPUT
11. 0 2 2 2 1 0
3.309900 91.932177 0
1.655000 -3.788764 0
2.836800 63.759486 0
1.418400 -0.647958 0
2.021300 36.116173 0
1.010700 0.219114 0
4.028600 -36.010016 0
0 0 2 2.0 1.0
  5.0873990000     -0.44174952534
  4.2709780000      0.85812466843
0 0 1 2.0 1.0
  2.1823656045       1.0000000000
0 0 1 0.0 1.0
 0.48966533785       1.0000000000
0 0 1 0.0 1.0
 0.24               1.0
0 1 1 0.0 1.0
 0.11               1.0 1.0
0 2 4 6.0 1.0
  6.0000000000     -0.11397960924E-01
  3.6808191615      0.14675038550
  2.3265462081     -0.35581819167
 0.64342629633      0.45834955229
0 2 1 0.0 1.0
 0.33584281962       1.0000000000
0 3 2 1.0 1.0
  1.2675288018     -0.17569274035
 0.89395340284      0.25139922933
0 3 1 0.0 1.0
 0.33095767339      0.44603267053
0 3 1 0.0 1.0
 0.165478836695     1.0000000000

22 12
0 0 8 2.0 1.0
  211575.69025      .23318151011E-03
  31714.945058      .18079690851E-02
  7217.5476543      .93984311352E-02
  2042.9394247      .38156853618E-01
  665.12896208      .12374757197
  238.74942264      .29208551143
  92.508691001      .41226800855
  36.403919209      .21090534061
0 0 4 2.0 1.0
  232.72624607     -.24920140738E-01
  71.791209711     -.11746490087
  11.158534615      .56503342318
  4.6548135416      .56211101812
0 0 2 2.0 1.0
  6.8034629174     -.23011425503
  1.1201076403      .72103186735
0 0 1 2.0 1.0
  0.48080118839      1.0000000000
0 0 1 0.0 1.0
  0.24              1.0
0 1 1 0.0 1.0
  0.12              1.0 1.0
0 2 6 6.0 1.0
  1063.1474732      .24690839320E-02
  251.56507061      .19773345523E-01
  80.408554854      .90987976672E-01
  29.768193269      .25559900413
  11.736830556      .40489386764
  4.7142375230      .23693402558
0 2 3 6.0 1.0
  17.796803704     -.27878639615E-01
  2.4272698680      .55672914668
  0.96823445537      1.0055447350
0 2 1 0.0 1.0
  0.37056694165      1.0000000000
0 3 4 2.0 1.0
  37.713384723      .11513835092E-01
  10.692931184      .67246343996E-01
  3.6728446990      .21484207775
  1.3588590303      .38890892779
0 3 1 0.0 1.0
  0.54              1.0
0 3 1 0.0 1.0
  0.22              1.0

240 9
INPUT
12. 0 2 2 2 2 0
8.200000 150.267591 0
4.089728 18.976216 0
7.110000 99.622124 0
3.596798 14.168733 0
5.350000 35.045124 0
2.491821 6.111259 0
7.540000 -21.093776 0
3.770000 -3.080694 0
0 0 2 2.0 1.0
  11.000000000     -0.19075595257
  9.5000000000      0.33895588754
0 0 1 2.0 1.0
  3.6383667759      1.0000000000
0 0 1 0.0 1.0
 0.76822026698      1.0000000000
0 1 1 0.0 1.0
 0.27               1.0 1.0
0 1 1 0.0 1.0
 0.12               1.0 1.0
0 2 4 6.0 1.0
  8.6066305543      0.40404260236E-01
  4.4400979958     -0.21187745201
  1.1281026946      0.49164266891
 0.54346076310      0.57303370658
0 3 2 2.0 1.0
  4.5567957795     -0.96190569023E-02
  1.2904939797      0.20569990155
0 3 1 0.0 1.0
  0.51646987222     0.41831381851
0 3 1 0.0 1.0
  0.207             1.0000000000

272 10
INPUT
12. 0 2 2 2 1 1
14.769959 1499.284711 0
7.384979 40.282101 0
9.849490 397.733005 0
4.924745 19.316406 0
6.096756 101.329805 0
3.048378 5.873438 0
1.785770 10.046723 0
2.632400 -9.558244 0
0 0 4 2.0 1.0
  24.000000000      0.19369448644
  16.000000000      -3.5064630782
  14.400000000       4.3082581000
  10.304504667     -0.91045809742
0 0 1 2.0 1.0
  3.8426510824       1.0000000000
0 0 1 0.0 1.0
 0.93296029049       1.0000000000
0 0 1 0.0 1.0
 0.31               1.0
0 1 1 0.0 1.0
  0.105             1.0 1.0
0 2 4 6.0 1.0
  17.000000000     -0.30316491880E-01
  11.738072097      0.10139279686
  4.9203967161     -0.28227924657
  1.1251726138      0.52032008501
0 2 1 0.0 1.0
 0.54220114055       1.0000000000
0 3 2 2.0 1.0
  3.9820623229     -0.42446023944E-01
  1.3077987772      0.18409232564
0 3 1 0.0 1.0
 0.53272310298      0.41484423516
0 3 1 0.0 1.0
  0.20564954488     .44224303496859

23 12
0 0 8 2.0 1.0
  232340.65058      .23072410092E-03
  34828.841170      .17888178962E-02
  7926.5448691      .92992490131E-02
  2243.7733046      .37761463347E-01
  730.59322944      .12255909662
  262.32219631      .28963508811
  101.70403805      .41004702955
  40.064784617      .21113610858
0 0 4 2.0 1.0
  255.24014968     -.24458116338E-01
  78.804646961     -.11527205366
  12.340598946      .55174749453
  5.1742019219      .54504528489
0 0 2 2.0 1.0
  7.6513894469     -.22967638286
  1.2639759898      .71683769077
0 0 1 2.0 1.0
 0.53861761721      1.0000000000
0 0 1 0.0 1.0
  0.27              1.0
0 1 1 0.0 1.0
  0.13              1.0 1.0
0 2 6 6.0 1.0
  1184.2369151      .24449826729E-02
  280.23075192      .19643454466E-01
  89.643627137      .90796949190E-01
  33.242411253      .25650768222
  13.144514452      .40815393750
  5.2948534140      .23860378268
0 2 3 6.0 1.0
  20.175586851     -.28241489023E-01
  2.7605865197      .55574635619
  1.1008900902      .99319919270
0 2 1 0.0 1.0
  0.42013310739      1.0000000000
0 3 4 3.0 1.0
  43.861134864      .11487174238E-01
  12.516021891      .68247153977E-01
  4.3313854957      .21837784195
  1.6138855773      .39245212296
0 3 1 0.0 1.0
  0.65              1.0
0 3 1 0.0 1.0
  0.25              1.0

241 9
INPUT
13. 0 2 2 2 2 0
8.900000 165.179143 0
4.430000 21.992974 0
7.770000 111.794414 0
3.960000 16.633483 0
6.050000 38.112249 0
2.840000 8.039167 0
8.490000 -22.929550 0
4.250000 -3.666310 0
0 0 2 2.0 1.0
  12.000000000     -0.20219507530
  10.500000000      0.33640105939
0 0 1 2.0 1.0
  3.9276062854      1.0000000000
0 0 1 0.0 1.0
 0.85976543258      1.0000000000
0 1 1 0.0 1.0
 0.30               1.0 1.0
0 1 1 0.0 1.0
 0.13               1.0 1.0
0 2 4 6.0 1.0
  9.2056285646      0.43347689874E-01
  4.8679632125     -0.21302479233
  1.2442155792      0.48102127136
 0.60390590312      0.53917858960
0 3 2 3.0 1.0
  4.6170975867     -0.13574476955E-01
  1.5663438480      0.20374310496
0 3 1 0.0 1.0
 0.66952425826      0.42997453105
0 3 1 0.0 1.0
 0.27140946867      1.0000000000

273 10
INPUT
13. 0 2 2 2 1 1
14.546408 1345.880647 0
7.273204 36.766806 0
9.935565 378.425301 0
4.967782 22.293091 0
6.347377 104.883956 0
3.173688 8.755848 0
2.017881 12.017961 0
3.040330 -11.728933 0
0 0 4 2.0 1.0
  24.473650944      0.20590322488
  18.721372549     -0.74670795514
  11.500000000       3.4071363897
  10.350000000      -2.8175487609
0 0 1 2.0 1.0
  3.8436180089       1.0000000000
0 0 1 0.0 1.0
  1.0202266016       1.0000000000
0 0 1 0.0 1.0
 0.46774781869       1.0000000000
0 1 1 0.0 1.0
  0.11              1.0 1.0
0 2 4 6.0 1.0
  17.000000000     -0.32577305616E-01
  12.008186536      0.10336287365
  5.0278760583     -0.28526521696
  1.1937124184      0.51790141155
0 2 1 0.0 1.0
 0.57889707053       1.0000000000
0 3 2 3.0 1.0
  3.9738796278     -0.52799310714E-01
  1.4528884813      0.18558319471
0 3 1 0.0 1.0
 0.61042908544      0.42959071631
0 3 1 0.0 1.0
 0.24216276510       1.0000000000

24 12
0 0 8 2.0 1.0
  254477.80704      .23386945693E-03
  38131.797054      .18142601800E-02
  8675.2930607      .94363925721E-02
  2455.0099848      .38343639367E-01
  799.16217787      .12459194837
  286.90021489      .29489696029
  111.25413232      .41846149607
  43.864152636      .21633763420
0 0 4 2.0 1.0
  279.32669173     -.23450908111E-01
  86.274732376     -.11080370027
  13.555756113      .53028965842
  5.6978112751      .51603516947
0 0 2 2.0 1.0
  8.5636582615     -.38109545675
  1.3988296768      1.1991591436
0 0 1 2.0 1.0
 0.57288171116      1.0000000000
0 0 1 0.0 1.0
  0.27              1.0
0 1 1 0.0 1.0
  0.13              1.0 1.0
0 2 6 6.0 1.0
  1306.4398864      .24277326185E-02
  309.25311441      .19544041017E-01
  98.996273963      .90651794553E-01
  36.756916451      .25699279154
  14.566657077      .40935504891
  5.8739937432      .23729388849
0 2 3 6.0 1.0
  22.890999695     -.28166026613E-01
  3.0855001822      .56034120148
  1.2132329118      .98119019650
0 2 1 0.0 1.0
 0.44931680699      1.0000000000
0 3 4 4.0 1.0
  43.720074476      .13622964026E-01
  12.391242652      .78935180133E-01
  4.2639442006      .23833840000
  1.5525221790      .39526851122
0 3 1 0.0 1.0
 0.53761929485      1.0
0 3 1 0.0 1.0
  0.26              1.0

242 9
INPUT
14. 0 2 2 2 2 0
9.714594 180.103108 0
4.680500 24.997228 0
8.142137 123.772752 0
4.625986 19.530228 0
6.618415 48.375022 0
3.248752 8.892053 0
9.450000 -24.805177 0
4.720000 -4.153782 0
0 0 2 2.0 1.0
  14.000000000     -0.22490043406
  12.500000000      0.33151248555
0 0 1 2.0 1.0
  4.0921501803       1.0000000000
0 0 1 0.0 1.0
 0.97053602586       1.0000000000
0 1 1 0.0 1.0
 0.32               1.0 1.0
0 1 1 0.0 1.0
 0.13               1.0 1.0
0 2 4 6.0 1.0
  8.8931117915      0.69994449475E-01
  5.4689112270     -0.23547141883
  1.3548473007      0.46315460007
 0.65494867461      0.48820184710
0 3 2 4.0 1.0
  5.0044445497     -0.21587364862E-01
  1.7736823324      0.20958680086
0 3 1 0.0 1.0
 0.76950591696      0.43730880599
0 3 1 0.0 1.0
 0.31530878939       1.0000000000

274 11
INPUT
14. 0 2 2 2 1 1
14.322856 1192.395882 0
7.161428 32.522933 0
10.021641 359.031967 0
5.010820 24.030380 0
6.597997 108.301349 0
3.298999 10.982528 0
2.258888 14.152579 0
3.464110 -14.056435 0
0 0 3 2.0 1.0
  30.000000000      0.32246483410
  27.000000000     -0.46692257214
  13.078045684      0.42699563776
0 0 1 2.0 1.0
  4.8100449717      1.0000000000
0 0 1 0.0 1.0
 0.98497804263      1.0000000000
0 0 1 0.0 1.0
 0.44910485344      1.0000000000
0 1 1 0.0 1.0
  0.22              1.0 1.0
0 1 1 0.0 1.0
  0.11              1.0 1.0
0 2 4 6.0 1.0
  17.000000000     -0.37817768433E-01
  12.431973432      0.10905673845
  5.1586217658     -0.29399955020
  1.2801454812      0.51560726697
0 2 1 0.0 1.0
 0.62856790898      1.0000000000
0 3 3 4.0 1.0
  7.4064737315      0.86993963018E-01
  5.9026268603     -0.17667540011
  1.2984756750      0.55145697030
0 3 1 0.0 1.0
 0.57153508541      0.95313596535
0 3 1 0.0 1.0
 0.23845526606      1.0000000000

25 12
0 0 8 2.0 1.0
  277185.00153      .22838385133E-03
  41550.769890      .17707650375E-02
  9455.9700152      .92077209994E-02
  2676.5206482      .37415971825E-01
  871.46687530      .12164861426
  312.98306420      .28824392499
  121.44454051      .41041600847
  47.922598829      .21372375145
0 0 4 2.0 1.0
  303.66723163     -.24589926140E-01
  93.881403187     -.11602608038
  14.879421214      .55112059677
  6.2865200745      .53707560756
0 0 2 2.0 1.0
  9.4858591337     -.22889262695
  1.5698706158      .71196169587
0 0 1 2.0 1.0
 0.65903213608      1.0000000000
0 0 1 0.0 1.0
  0.30              1.0
0 1 1 0.0 1.0
  0.13              1.0 1.0
0 2 6 6.0 1.0
  1444.7978182      .23994136455E-02
  342.06551197      .19369286864E-01
  109.58400891      .90236108988E-01
  40.747988173      .25745467851
  16.188626566      .41272351958
  6.5484505964      .24087700007
0 2 3 6.0 1.0
  25.357086437     -.28707174058E-01
  3.4830168782      .55208100712
  1.3858800906      .97226901379
0 2 1 0.0 1.0
 0.52555094893      1.0000000000
0 3 4 5.0 1.0
  56.563189119      .11543245294532D-01
  16.278734711      .70299845987196D-01
  5.6964273914      .22450770821295
  2.1411147942      .39703065434226
0 3 1 0.0 1.0
 0.78291801938      1.0
0 3 1 0.0 1.0
  0.25952311214     1.0

243 9
INPUT
15. 0 2 2 2 2 0
10.422346 195.159166 0
5.036516 28.092603 0
8.950449 135.284566 0
4.854439 21.806504 0
6.945697 54.329729 0
3.970585 11.155068 0
10.400000 -26.562447 0
5.200000 -4.585681 0
0 0 2 2.0 1.0
  15.000000000     -0.19945408941
  12.910581694      0.33689922245
0 0 1 2.0 1.0
  4.4493321158       1.0000000000
0 0 1 0.0 1.0
  1.0548409451       1.0000000000
0 1 1 0.0 1.0
 0.32               1.0 1.0
0 1 1 0.0 1.0
 0.13               1.0 1.0
0 2 4 6.0 1.0
  10.027138011      0.61481602710E-01
  5.8463419741     -0.23600729385
  1.4968345491      0.47746483995
 0.72934632066      0.50731543496
0 3 2 5.0 1.0
  5.0906268699     -0.32176405405E-01
  2.0156178510      0.21280802536
0 3 1 0.0 1.0
 0.88113887240      0.44403309175
0 3 1 0.0 1.0
 0.36427094833       1.0000000000

275 10
INPUT
15. 0 2 2 2 1 1
14.099305 1038.951572 0
7.049653 29.561738 0
10.107717 339.543510 0
5.053858 24.913696 0
6.848618 111.699653 0
3.424309 12.624329 0
2.508651 16.449852 0
3.901245 -16.501120 0
0 0 3 2.0 1.0
  30.000000000      0.31780717811
  27.000000000     -0.46492321332
  13.078045684      0.45723641305
0 0 1 2.0 1.0
  5.0352712861       1.0000000000
0 0 1 0.0 1.0
  1.0482706438       1.0000000000
0 0 1 0.0 1.0
 0.47708773413       1.0000000000
0 1 1 0.0 1.0
 0.12225857255       1.0 1.0
0 2 4 6.0 1.0
  18.000000000     -0.26890962397E-01
  12.318606250      0.99711498502E-01
  5.3719234505     -0.29289398145
  1.3506646748      0.51466301434
0 2 1 0.0 1.0
 0.66212816808       1.0000000000
0 3 3 5.0 1.0
  7.7352877672      0.83901798556E-01
  6.0949443610     -0.17722258734
  1.3871105497      0.55238259692
0 3 1 0.0 1.0
 0.62324027854      0.91980111239
0 3 1 0.0 1.0
 0.26517328547       1.0000000000

26 12
0 0 8 2.0 1.0
  300784.84637      .22806273096E-03
  45088.970557      .17681788761E-02
  10262.516317      .91927083490E-02
  2905.2897293      .37355495807E-01
  946.11487137      .12151108426
  339.87832894      .28818881468
  131.94425588      .41126612677
  52.111494077      .21518583573
0 0 4 2.0 1.0
  329.48839267     -.24745216477E-01
  101.92332739     -.11683089050
  16.240462745      .55293621136
  6.8840675801      .53601640182
0 0 2 2.0 1.0
  10.470693782     -.22912708577
  1.7360039648      .71159319984
0 0 1 1.0 1.0
 0.72577288979      1.0000000000
0 0 1 0.0 1.0
 0.32              1.0000000000
0 1 1 0.0 1.0
 0.14              1.0 1.0
0 2 6 6.0 1.0
  1585.3959970      .23793960179E-02
  375.38006499      .19253154755E-01
  120.31816501      .90021836536E-01
  44.788749031      .25798172356
  17.829278584      .41492649744
  7.2247153786      .24207474784
0 2 3 6.0 1.0
  28.143219756     -.29041755152E-01
  3.8743241412      .55312260343
  1.5410752281      .96771136842
0 2 1 0.0 1.0
 0.58285615250      1.0000000000
0 3 4 7.0 1.0
  61.996675034      .11971972255E-01
  17.873732552      .73210135410E-01
  6.2744782934      .23103094314
  2.3552337175      .39910706494
0 3 1 0.0 1.0
 0.85432239901      .40203412228
0 3 1 0.0 1.0
 0.27869254413      .21415606743

244 10
INPUT
16. 0 2 2 2 2 0
11.105269 209.822971 0
5.414745 30.654726 0
9.771271 146.336182 0
5.073991 24.127877 0
7.671423 67.515897 0
4.136565 9.870104 0
11.360000 -28.340616 0
5.680000 -4.944629 0
0 0 2 2.0 1.0
  16.000000000     -0.20634002919
  13.910581694      0.33550437725
0 0 1 2.0 1.0
  4.7967971407       1.0000000000
0 0 1 0.0 1.0
  1.1555425594       1.0000000000
0 0 1 0.0 1.0
 0.52455741182       1.0000000000
0 1 1 0.0 1.0
 0.26               1.0 1.0
0 1 1 0.0 1.0
 0.13               1.0 1.0
0 2 4 6.0 1.0
  11.187208671      0.53225073263E-01
  6.2477688734     -0.22731662050
  1.6279472859      0.47869486056
 0.79326493538      0.50213311567
0 3 3 6.0 1.0
  5.7341846619     -0.35266111560E-01
  2.2483686294      0.21802502222
 0.98376978359      0.44709565013
0 3 1 0.0 1.0
 0.40379445583      1.0000000000
0 3 1 0.0 1.0
 0.2                1.0000000000

276 10
INPUT
16. 0 2 2 2 1 1
13.875754 885.405719 0
6.937877 25.967040 0
10.193793 320.083902 0
5.096896 26.148765 0
7.099238 115.044843 0
3.549619 13.622575 0
2.767075 18.909457 0
4.349905 -19.027595 0
0 0 3 2.0 1.0
  30.000000000      0.32213004804
  27.000000000     -0.47922918137
  13.524730005      0.47465946837
0 0 1 2.0 1.0
  5.2402883472       1.0000000000
0 0 1 0.0 1.0
  1.1306661245       1.0000000000
0 0 1 0.0 1.0
 0.51689966917       1.0000000000
0 1 1 0.0 1.0
 0.13222953545       1.0 1.0
0 2 4 6.0 1.0
  15.500000000      0.16016463376
  14.000000000     -0.23201520402
  5.5458290420      0.29772587274
  1.4139502215     -0.54253238176
0 2 1 0.0 1.0
 0.68136686765       1.0000000000
0 3 3 6.0 1.0
  8.2945059487      0.69648222110E-01
  6.3060397430     -0.16444229630
  1.4890109110      0.55154541033
0 3 1 0.0 1.0
 0.67315390607      0.88461370291
0 3 1 0.0 1.0
 0.22               1.0000000000

27 12
0 0 8 2.0 1.0
  325817.01553      .22568462484E-03
  48839.636453      .17499397533E-02
  11114.937307      .91003134097E-02
  3146.1603642      .36996256837E-01
  1024.4378465      .12044269621
  368.02508816      .28598731649
  142.91229205      .40908312004
  56.482649209      .21500145739
0 0 4 2.0 1.0
  356.40298318     -.24767059678E-01
  110.31165215     -.11702139134
  17.659634834      .55215522200
  7.5059030479      .53246877060
0 0 2 2.0 1.0
  11.501807176     -.22942470077
  1.9081994606      .71180933514
0 0 1 1.0 1.0
 0.79396696891      1.0000000000
0 0 1 0.0 1.0
 0.33              1.0000000000
0 1 1 0.0 1.0
 0.14              1.0 1.0
0 2 6 6.0 1.0
  1731.1369144      .23905767685E-02
  409.91750438      .19382999967E-01
  131.45648578      .90905448509E-01
  48.987439714      .26146681577
  19.537078992      .42157264570
  7.9287281634      .24571813557
0 2 3 6.0 1.0
  31.076017584     -.29438069973E-01
  4.2835180697      .55615568168
  1.7022921563      .96772195064
0 2 1 0.0 1.0
 0.64202908602      1.0000000000
0 3 4 8.0 1.0
  68.140745239      .11983845360E-01
  19.685241019      .73688540475E-01
  6.9322128825      .23085496779
  2.6025125694      .39281059225
0 3 1 0.0 1.0
 0.94016837302      .40203412228
0 3 1 0.0 1.0
 0.30381457794      .21415606743

245 10
INPUT
17. 0 2 2 2 2 0
11.720000 225.347754 0
5.820000 32.823189 0
10.420000 158.709412 0
5.450000 26.444100 0
8.820000 62.758626 0
3.870000 10.978719 0
12.310000 -30.093456 0
6.160000 -5.218482 0
0 0 2 2.0 1.0
  17.000000000     -0.16690803139
  13.910581694      0.34235001652
0 0 1 2.0 1.0
  5.2481265288       1.0000000000
0 0 1 0.0 1.0
  1.2262575928       1.0000000000
0 0 1 0.0 1.0
 0.53930216349       1.0000000000
0 1 1 0.0 1.0
 0.26               1.0 1.0
0 1 1 0.0 1.0
 0.13               1.0 1.0
0 2 4 6.0 1.0
  11.767103631      0.59494859388E-01
  6.7485133083     -0.23735853477
  1.7502679834      0.49019334303
 0.84321166133      0.50623933751
0 3 4 7.0 1.0
  19.857830136      0.66960778187E-02
  10.061378139     -0.21981738213E-01
  2.2619546477      0.37918706236
 0.97098845035      0.67289976592
0 3 1 0.0 1.0
 0.40               1.0000000000
0 3 1 0.0 1.0
 0.2                1.0000000000

277 10
INPUT
17. 0 2 2 2 1 1
13.652203 732.269200 0
6.826101 26.484721 0
10.279868 299.489474 0
5.139934 26.466234 0
7.349859 124.457595 0
3.674929 14.035995 0
3.034072 21.531031 0
4.808857 -21.607597 0
0 0 3 2.0 1.0
  30.000000000      0.30797903228
  27.000000000     -0.46726361781
  13.961973911      0.47161003146
0 0 1 2.0 1.0
  5.3956977802       1.0000000000
0 0 1 0.0 1.0
  1.2149128721       1.0000000000
0 0 1 0.0 1.0
 0.55885743756       1.0000000000
0 1 1 0.0 1.0
 0.14097974313       1.0 1.0
0 2 4 6.0 1.0
  15.902664143     -0.16290720099
  14.415830698      0.23483212987
  5.7597608991     -0.30305337176
  1.5008913108      0.55512982069
0 2 1 0.0 1.0
 0.72348035957       1.0000000000
0 3 4 7.0 1.0
  8.6321692504      0.75000099949E-01
  6.5898192302     -0.17326965173
  1.5808379663      0.55065196913
 0.71827834905      0.85273641436
0 3 1 0.0 1.0
 0.36                1.0000000000
0 3 1 0.0 1.0
 0.18                1.000000000099 0

28 12
0 0 8 2.0 1.0
 351535.72935      .22529386884E-03
 52695.809283      .17468616223E-02
 11992.468293      .90849992136E-02
 3394.5776689      .36940748447E-01
 1105.3594585      .12032819950
 397.14677769      .28596715057
 154.27542974      .40983020196
 61.018723780      .21620642851
0 0 4 2.0 1.0
 384.45559739     -.24651279268E-01
 119.04879199     -.11658505277
 19.137012223      .54864126676
 8.1526718562      .52640051122
0 0 2 2.0 1.0
 12.579408642     -.22797884293
 2.0870866081      .70703738215
0 0 1 1.0 1.0
 0.86432568555     1.0000000000
0 0 1 0.0 1.0
 0.35              1.0000000000
0 1 1 0.0 1.0
 0.14              1.0 1.0
0 2 6 6.0 1.0
 1883.0907486      .23748258443E-02
 445.95155320      .19289457172E-01
 143.08430815      .90718211507E-01
 53.372920722      .26181414117
 21.321919357      .42309149832
 8.6643561994      .24641686015
0 2 3 6.0 1.0
 34.144255211     -.29677129163E-01
 4.7122455921      .55616824096
 1.8709231845      .96357766460
0 2 1 0.0 1.0
 0.70370016267      1.0000000000
0 3 4 9.0 1.0
 74.591603465      .12077454672E-01
 21.590632752      .74637262154E-01
 7.6246142580      .23236775502
 2.8632206762      .39042651680
0 3 1 0.0 1.0
 1.0311063388      .39509498921
0 3 1 0.0 1.0
 0.33060760691     .21138769167

246 10
INPUT
18. 0 2 2 2 2 0
12.430000 240.229040 0
6.170759 35.171943 0
11.080000 170.417276 0
5.829554 28.472133 0
9.510000 69.013845 0
4.139781 11.750862 0
13.270000 -31.929554 0
6.630000 -5.398217 0
0 0 2 2.0 1.0
  18.000000000     -0.16605388598
  14.662134308      0.34899955055
0 0 1 2.0 1.0
  5.6388709265       1.0000000000
0 0 1 0.0 1.0
  1.3198953252       1.0000000000
0 0 1 0.0 1.0
 0.57817908509       1.0000000000
0 1 1 0.0 1.0
 0.29               1.0 1.0
0 1 1 0.0 1.0
 0.14               1.0 1.0
0 2 4 6.0 1.0
  12.552899300      0.61728998206E-01
  7.2444496380     -0.24178626753
  1.8905941078      0.49453200915
 0.90737168760      0.50454362626
0 3 4 8.0 1.0
  22.357457575      0.39559479546E-02
  10.682526382     -0.14039011601E-01
  2.4858232550      0.24219476776
  1.0735333903      0.42580283281
0 3 1 0.0 1.0
 0.42613842853      1.0000000000
0 3 1 0.0 1.0
 0.21               1.0000000000

278 10
INPUT
18. 0 2 2 2 1 1
13.428651 579.223861 0
6.714326 29.669491 0
10.365944 280.860774 0
5.182972 26.745382 0
7.600479 120.396444 0
3.800240 15.810921 0
3.309569 24.314376 0
5.277289 -24.218675 0
0 0 3 2.0 1.0
  30.000000000      0.27148263900
  27.000000000     -0.42226758774
  14.408318564      0.44361581995
0 0 1 2.0 1.0
  5.5335788010       1.0000000000
0 0 1 0.0 1.0
  1.2986438223       1.0000000000
0 0 1 0.0 1.0
 0.58759393108       1.0000000000
0 1 1 0.0 1.0
  0.13845587261      1.0 1.0
0 2 4 6.0 1.0
  15.500000000     -0.15672718629
  14.000000000      0.23853412989
  6.1161212339     -0.31041379733
  1.5715586385      0.56473525089
0 2 1 0.0 1.0
 0.75132510781       1.0000000000
0 3 4 8.0 1.0
  8.3207937611      0.62945798646E-01
  7.4207226520     -0.90271847072E-01
  1.6570410639      0.16812526416
 0.73943569960      0.25045416970
0 3 1 0.0 1.0
 0.37                1.0000000000
0 3 1 0.0 1.0
 0.185               1.0000000000

29 12
0 0 8 2.0 1.0
 377518.79923      0.22811766128E-03
 56589.984311      0.17688035931E-02
 12878.711706      0.91993460227E-02
 3645.3752143      0.37411016434E-01
 1187.0072945      0.12189873737
 426.46421902      0.28983900714
 165.70660164      0.41531872174
 65.598942707      0.21905799287
0 0 4 2.0 1.0
  414.41265811     -0.24682525053E-01
  128.32056039     -0.11716827406
  20.622089750      0.55301315941
  8.7821226045      0.52242718609
0 0 2 2.0 1.0
 13.741372006      -0.22736061821
 2.2431246833      0.71761210873
0 0 1 1.0 1.0
 0.89370549079     1.0000000000
0 0 1 0.0 1.0
  0.35              1.0000000000
0 1 1 0.0 1.0
  0.14              1.0 1.0
0 2 6 6.0 1.0
 2034.7596692       0.23524822298E-02
 481.90468106      0.19134070751E-01
 154.67482963      0.90171105278E-01
 57.740576969      0.26063284735
 23.099052811      0.42093485770
 9.3882478591      0.24344615121
0 2 3 6.0 1.0
 37.596171210      -0.28991094530E-01
 5.1240690810      0.54919083831
 2.0119996085      0.93793330488
0 2 1 0.0 1.0
 0.73860686002     1.0000000000
0 3 4 10.0 1.0
 74.129460637      0.14363216676E-01
 21.359842587      0.86628177096E-01
 7.4995240537      0.25631430541
 2.7601394169      0.40374062368
0 3 1 0.0 1.0
 0.95362061236     0.39427042447
0 3 1 0.0 1.0
 0.28420862520     0.23091146816

247 10
INPUT
19. 0 2 2 2 2 0
13.130000 255.139365 0
6.510000   36.866122 0
11.740000 182.181869 0
6.200000   30.357751 0
10.210000  73.719261 0
4.380000   12.502117 0
14.220000 -33.689920 0
7.110000   -5.531120 0
0 0 2 2.0 1.0
  19.000000000     -0.16600104141
  15.428199933      0.35665095918
0 0 1 2.0 1.0
  6.0553507268       1.0000000000
0 0 1 0.0 1.0
  1.4162368935       1.0000000000
0 0 1 0.0 1.0
 0.61758635858       1.0000000000
0 1 1 0.0 1.0
 0.30               1.0 1.0
0 1 1 0.0 1.0
 0.14               1.0 1.0
0 2 4 6.0 1.0
  13.188180180      0.66928737147E-01
  7.7952789138     -0.24735235409
  2.0351571912      0.49154280216
 0.98093914842      0.49741609006
0 3 4 9.0 1.0
  25.784397351      0.35645063082E-02
  11.396636755     -0.12984262784E-01
  2.7345581361      0.24108826548
  1.1873583605      0.42412330744
0 3 1 0.0 1.0
 0.47316910566       1.0000000000
0 3 1 0.0 1.0
 0.23658455283       1.0000000000

279 10
INPUT
19. 0 2 2 2 2 0
13.205100 426.846679 0
6.602550 37.007083 0
10.452020 261.199580 0
5.226010 26.962496 0
7.851100 124.790666 0
3.925550 16.300726 0
4.789820 30.490089 0
2.394910 5.171074 0
0 0 3 2.0 1.0
  30.000000000      0.20749231108
  27.000000000     -0.33267893394
  14.746824331      0.38302817958
0 0 1 1.0 1.0
  5.6017248938      1.0000000000
0 0 1 0.0 1.0
  1.3874162443      1.0000000000
0 0 1 0.0 1.0
 0.62923031957      1.000000000
0 1 1 0.0 1.0
 0.14027517613      1.0 1.0
0 2 4 6.0 1.0
  15.500000000      0.15001711880
  14.000000000     -0.23609813183
  6.4227368205      0.31458896948
  1.6595601681     -0.57279670446
0 2 1 0.0 1.0
 0.79402913993       1.0000000000
0 3 4 10.0 1.0
  9.5524098656      0.40145559502E-01
  7.2698886937     -0.93690906606E-01
  1.7746496789      0.31746282317
 0.79960541055      0.46795192483
0 3 1 0.0 1.0
 0.40              1.0000000000
0 3 1 0.0 1.0
 0.20              1.0000000000

30 12
0 0 8 2.0 1.0
  405924.31028      .22442017483E-03
  60846.955735      .17402086626E-02
  13847.343092      .90513339565E-02
  3919.6158551      .36817341445E-01
  1276.3594167      .12004850256
  458.67254435      .28576057621
  178.28725246      .41087462062
  70.612192837      .21816962456
0 0 4 2.0 1.0
  443.88077950     -.24934274984E-01
  137.55875267     -.11817955766
  22.268083479      .55367318468
  9.5217310606      .52628934936
0 0 2 2.0 1.0
  14.874114065     -.22929955254
  2.4647517612      .71135484742
0 0 1 2.0 1.0
  1.0113272238       1.0000000000
0 0 1 0.0 1.0
  0.40               1.0000000000
0 1 1 0.0 1.0
  0.16               1.0 1.0
0 2 6 6.0 1.0
  2205.3508534      .23356240448E-02
  522.35300699      .19031022634E-01
  167.73055542      .89955758675E-01
  62.670045373      .26113248631
  25.109749456      .42348448173
  10.225142681      .24618926885
0 2 3 6.0 1.0
  40.713442521     -.30029667592E-01
  5.6247090696      .55575254864
  2.2279949116      .95581013442
0 2 1 0.0 1.0
  0.83354741691      1.0000000000
0 3 4 10.0 1.0
  88.554315311      .12728170015E-01
  25.721525557      .79394499843E-01
  9.1278367624      .24491506805
  3.4312364064      .40390526479
0 3 1 0.0 1.0
  1.2308920645      .40158491145
0 3 1 0.0 1.0
  0.39031845112      .21579805034

248 10
INPUT
20. 0 2 2 2 2 0
13.835869 270.009483 0
6.857270 38.767308 0
12.404971 193.829629 0
6.567799 31.896525 0
10.896925 79.193647 0
4.641165 13.230827 0
15.184796 -35.476626 0
7.592398 -5.617677 0
0 0 2 2.0 1.0
  20.000000000     -0.17401196927
  16.309051661      0.37137277194
0 0 1 2.0 1.0
  6.4512709901       1.0000000000
0 0 1 0.0 1.0
  1.5350047390       1.0000000000
0 0 1 0.0 1.0
 0.68983631523       1.0000000000
0 1 1 0.0 1.0
 0.34               1.0 1.0
0 1 1 0.0 1.0
 0.15               1.0 1.0
0 2 4 6.0 1.0
  14.000681404      0.69333062793E-01
  8.3094019872     -0.25420103681
  2.2020058122      0.49200980368
  1.0779246137      0.49702118131
0 3 4 10.0 1.0
  30.380789793      0.32545123835E-02
  11.474551578     -0.14212074843E-01
  3.0507394903      0.24961756436
  1.3622028524      0.44905635176
0 3 1 0.0 1.0
 0.56399409888       1.0000000000
0 3 1 0.0 1.0
 0.28                1.0000000000

280 11
INPUT
20. 0 2 2 2 1 1
12.981549 275.737212 0
6.490774 49.089212 0
10.538096 241.540074 0
5.269048 27.396591 0
8.101721 127.867008 0
4.050860 16.608312 0
3.885791 30.364996 0
6.240955 -29.473118 0
0 0 3 2.0 1.0
  48.013786990      0.58008164912E-02
  21.239875095     -0.17328165235
  15.876100879      0.36416685034
0 0 1 2.0 1.0
  5.5180531820       1.0000000000
0 0 1 0.0 1.0
  1.5099145479       1.0000000000
0 0 1 0.0 1.0
 0.70683482159       1.0000000000
0 1 1 0.0 1.0
 0.16266265576       1.0 1.0
0 2 4 6.0 1.0
  17.500000000     -0.86457187331E-01
  15.252594855      0.15327318234
  6.4404715169     -0.30274955249
  1.8180159920      0.54361285026
0 2 1 0.0 1.0
 0.90067981801       1.0000000000
0 2 1 0.0 1.0
 0.41304540122       1.0000000000
0 3 4 10.0 1.0
  10.028197701      0.39922353165E-01
  7.5920661493     -0.94774230522E-01
  1.9144256118      0.31164157463
 0.88641552102      0.45567078406
0 3 1 0.0 1.0
 0.44              1.0000000000
0 3 1 0.0 1.0
 0.22              1.0000000000
