# Supplementary material for: Structural Properties and Magnetic Ground States of 100 Binary d-Metal Oxides Studied by Hybrid Density Functional Methods
Source: Molecules. 2022 Jan 27;27(3):874. doi: 10.3390/molecules27030874 (PMC8838575; doi:10.3390/molecules27030874)
Supplement: Supplementary file 1 [file molecules-27-00874-s001.zip › MOx_SI_structures.cif]

data_Sc2O3_cI80
_audit_creation_method FINDSYM
 
_cell_length_a    9.8511483546
_cell_length_b    9.8511483546
_cell_length_c    9.8511483546
_cell_angle_alpha 90.0000000000
_cell_angle_beta  90.0000000000
_cell_angle_gamma 90.0000000000
 
_symmetry_space_group_name_H-M "I 21/a -3"
_symmetry_Int_Tables_number 206
_space_group.reference_setting '206:-I 2b 2c 3'
_space_group.transform_Pp_abc a,b,c;0,0,0
 
loop_
_space_group_symop_id
_space_group_symop_operation_xyz
1 x,y,z
2 x,-y,-z+1/2
3 -x+1/2,y,-z
4 -x,-y+1/2,z
5 y,z,x
6 y,-z,-x+1/2
7 -y+1/2,z,-x
8 -y,-z+1/2,x
9 z,x,y
10 z,-x,-y+1/2
11 -z+1/2,x,-y
12 -z,-x+1/2,y
13 -x,-y,-z
14 -x,y,z+1/2
15 x+1/2,-y,z
16 x,y+1/2,-z
17 -y,-z,-x
18 -y,z,x+1/2
19 y+1/2,-z,x
20 y,z+1/2,-x
21 -z,-x,-y
22 -z,x,y+1/2
23 z+1/2,-x,y
24 z,x+1/2,-y
25 x+1/2,y+1/2,z+1/2
26 x+1/2,-y+1/2,-z
27 -x,y+1/2,-z+1/2
28 -x+1/2,-y,z+1/2
29 y+1/2,z+1/2,x+1/2
30 y+1/2,-z+1/2,-x
31 -y,z+1/2,-x+1/2
32 -y+1/2,-z,x+1/2
33 z+1/2,x+1/2,y+1/2
34 z+1/2,-x+1/2,-y
35 -z,x+1/2,-y+1/2
36 -z+1/2,-x,y+1/2
37 -x+1/2,-y+1/2,-z+1/2
38 -x+1/2,y+1/2,z
39 x,-y+1/2,z+1/2
40 x+1/2,y,-z+1/2
41 -y+1/2,-z+1/2,-x+1/2
42 -y+1/2,z+1/2,x
43 y,-z+1/2,x+1/2
44 y+1/2,z,-x+1/2
45 -z+1/2,-x+1/2,-y+1/2
46 -z+1/2,x+1/2,y
47 z,-x+1/2,y+1/2
48 z+1/2,x,-y+1/2
 
loop_
_atom_site_label
_atom_site_type_symbol
_atom_site_symmetry_multiplicity
_atom_site_Wyckoff_label
_atom_site_fract_x
_atom_site_fract_y
_atom_site_fract_z
_atom_site_occupancy
Sc1 Sc   8 b 0.25000  0.25000 0.25000 1.00000
Sc2 Sc  24 d -0.03540 0.00000 0.25000 1.00000
O1  O   48 e 0.15406  0.61882 0.10881 1.00000
data_Y2O3_cI80
_audit_creation_method FINDSYM
 
_cell_length_a    10.6050590069
_cell_length_b    10.6050590069
_cell_length_c    10.6050590069
_cell_angle_alpha 90.0000000000
_cell_angle_beta  90.0000000000
_cell_angle_gamma 90.0000000000
 
_symmetry_space_group_name_H-M "I 21/a -3"
_symmetry_Int_Tables_number 206
_space_group.reference_setting '206:-I 2b 2c 3'
_space_group.transform_Pp_abc a,b,c;0,0,0
 
loop_
_space_group_symop_id
_space_group_symop_operation_xyz
1 x,y,z
2 x,-y,-z+1/2
3 -x+1/2,y,-z
4 -x,-y+1/2,z
5 y,z,x
6 y,-z,-x+1/2
7 -y+1/2,z,-x
8 -y,-z+1/2,x
9 z,x,y
10 z,-x,-y+1/2
11 -z+1/2,x,-y
12 -z,-x+1/2,y
13 -x,-y,-z
14 -x,y,z+1/2
15 x+1/2,-y,z
16 x,y+1/2,-z
17 -y,-z,-x
18 -y,z,x+1/2
19 y+1/2,-z,x
20 y,z+1/2,-x
21 -z,-x,-y
22 -z,x,y+1/2
23 z+1/2,-x,y
24 z,x+1/2,-y
25 x+1/2,y+1/2,z+1/2
26 x+1/2,-y+1/2,-z
27 -x,y+1/2,-z+1/2
28 -x+1/2,-y,z+1/2
29 y+1/2,z+1/2,x+1/2
30 y+1/2,-z+1/2,-x
31 -y,z+1/2,-x+1/2
32 -y+1/2,-z,x+1/2
33 z+1/2,x+1/2,y+1/2
34 z+1/2,-x+1/2,-y
35 -z,x+1/2,-y+1/2
36 -z+1/2,-x,y+1/2
37 -x+1/2,-y+1/2,-z+1/2
38 -x+1/2,y+1/2,z
39 x,-y+1/2,z+1/2
40 x+1/2,y,-z+1/2
41 -y+1/2,-z+1/2,-x+1/2
42 -y+1/2,z+1/2,x
43 y,-z+1/2,x+1/2
44 y+1/2,z,-x+1/2
45 -z+1/2,-x+1/2,-y+1/2
46 -z+1/2,x+1/2,y
47 z,-x+1/2,y+1/2
48 z+1/2,x,-y+1/2
 
loop_
_atom_site_label
_atom_site_type_symbol
_atom_site_symmetry_multiplicity
_atom_site_Wyckoff_label
_atom_site_fract_x
_atom_site_fract_y
_atom_site_fract_z
_atom_site_occupancy
Y1 Y   8 a 0.00000 0.00000 0.00000 1.00000
Y2 Y  24 d 0.28272 0.00000 0.25000 1.00000
O1 O  48 e 0.35933 0.87001 0.40154 1.00000
data_La2O3_cI80
_audit_creation_method FINDSYM
 
_cell_length_a    11.4517007029
_cell_length_b    11.4517007029
_cell_length_c    11.4517007029
_cell_angle_alpha 90.0000000000
_cell_angle_beta  90.0000000000
_cell_angle_gamma 90.0000000000
 
_symmetry_space_group_name_H-M "I 21/a -3"
_symmetry_Int_Tables_number 206
_space_group.reference_setting '206:-I 2b 2c 3'
_space_group.transform_Pp_abc a,b,c;0,0,0
 
loop_
_space_group_symop_id
_space_group_symop_operation_xyz
1 x,y,z
2 x,-y,-z+1/2
3 -x+1/2,y,-z
4 -x,-y+1/2,z
5 y,z,x
6 y,-z,-x+1/2
7 -y+1/2,z,-x
8 -y,-z+1/2,x
9 z,x,y
10 z,-x,-y+1/2
11 -z+1/2,x,-y
12 -z,-x+1/2,y
13 -x,-y,-z
14 -x,y,z+1/2
15 x+1/2,-y,z
16 x,y+1/2,-z
17 -y,-z,-x
18 -y,z,x+1/2
19 y+1/2,-z,x
20 y,z+1/2,-x
21 -z,-x,-y
22 -z,x,y+1/2
23 z+1/2,-x,y
24 z,x+1/2,-y
25 x+1/2,y+1/2,z+1/2
26 x+1/2,-y+1/2,-z
27 -x,y+1/2,-z+1/2
28 -x+1/2,-y,z+1/2
29 y+1/2,z+1/2,x+1/2
30 y+1/2,-z+1/2,-x
31 -y,z+1/2,-x+1/2
32 -y+1/2,-z,x+1/2
33 z+1/2,x+1/2,y+1/2
34 z+1/2,-x+1/2,-y
35 -z,x+1/2,-y+1/2
36 -z+1/2,-x,y+1/2
37 -x+1/2,-y+1/2,-z+1/2
38 -x+1/2,y+1/2,z
39 x,-y+1/2,z+1/2
40 x+1/2,y,-z+1/2
41 -y+1/2,-z+1/2,-x+1/2
42 -y+1/2,z+1/2,x
43 y,-z+1/2,x+1/2
44 y+1/2,z,-x+1/2
45 -z+1/2,-x+1/2,-y+1/2
46 -z+1/2,x+1/2,y
47 z,-x+1/2,y+1/2
48 z+1/2,x,-y+1/2
 
loop_
_atom_site_label
_atom_site_type_symbol
_atom_site_symmetry_multiplicity
_atom_site_Wyckoff_label
_atom_site_fract_x
_atom_site_fract_y
_atom_site_fract_z
_atom_site_occupancy
La1 La  24 d 0.27987 0.00000 0.25000 1.00000
La2 La   8 a 0.00000 0.00000 0.00000 1.00000
O1  O   48 e 0.35975 0.87155 0.39898 1.00000
data_La2O3_hP5
_audit_creation_method FINDSYM
 
_cell_length_a    3.9638171000
_cell_length_b    3.9638171000
_cell_length_c    6.1867611900
_cell_angle_alpha 90.0000000000
_cell_angle_beta  90.0000000000
_cell_angle_gamma 120.0000000000
 
_symmetry_space_group_name_H-M "P -3 2/m 1"
_symmetry_Int_Tables_number 164
_space_group.reference_setting '164:-P 3 2"'
_space_group.transform_Pp_abc a,b,c;0,0,0
 
loop_
_space_group_symop_id
_space_group_symop_operation_xyz
1 x,y,z
2 -y,x-y,z
3 -x+y,-x,z
4 x-y,-y,-z
5 y,x,-z
6 -x,-x+y,-z
7 -x,-y,-z
8 y,-x+y,-z
9 x-y,x,-z
10 -x+y,y,z
11 -y,-x,z
12 x,x-y,z
 
loop_
_atom_site_label
_atom_site_type_symbol
_atom_site_symmetry_multiplicity
_atom_site_Wyckoff_label
_atom_site_fract_x
_atom_site_fract_y
_atom_site_fract_z
_atom_site_occupancy
La1 La   2 d 0.33333 0.66667 0.24848 1.00000
O1  O    2 d 0.33333 0.66667 0.64416 1.00000
O2  O    1 a 0.00000 0.00000 0.00000 1.00000
data_TiO_hP6
_audit_creation_method FINDSYM
 
_cell_length_a    4.9506786500
_cell_length_b    4.9506786500
_cell_length_c    2.8718425300
_cell_angle_alpha 90.0000000000
_cell_angle_beta  90.0000000000
_cell_angle_gamma 120.0000000000
 
_symmetry_space_group_name_H-M "P -6 2 m"
_symmetry_Int_Tables_number 189
_space_group.reference_setting '189:P -6 -2'
_space_group.transform_Pp_abc a,b,c;0,0,0
 
loop_
_space_group_symop_id
_space_group_symop_operation_xyz
1 x,y,z
2 -y,x-y,z
3 -x+y,-x,z
4 x-y,-y,-z
5 y,x,-z
6 -x,-x+y,-z
7 -x+y,-x,-z
8 x,y,-z
9 -y,x-y,-z
10 -x,-x+y,z
11 x-y,-y,z
12 y,x,z
 
loop_
_atom_site_label
_atom_site_type_symbol
_atom_site_symmetry_multiplicity
_atom_site_Wyckoff_label
_atom_site_fract_x
_atom_site_fract_y
_atom_site_fract_z
_atom_site_occupancy
Ti1 Ti   2 d 0.33333 0.66667 0.50000 1.00000
Ti2 Ti   1 a 0.00000 0.00000 0.00000 1.00000
O1  O    3 f 0.39444 0.00000 0.00000 1.00000
data_Ti2O3_hR10
_audit_creation_method FINDSYM
 
_cell_length_a    5.2369592897
_cell_length_b    5.2369592897
_cell_length_c    13.4878033169
_cell_angle_alpha 90.0000000000
_cell_angle_beta  90.0000000000
_cell_angle_gamma 120.0000000000
 
_symmetry_space_group_name_H-M "R 3 c (hexagonal axes)"
_symmetry_Int_Tables_number 161
_space_group.reference_setting '161:R 3 -2"c'
_space_group.transform_Pp_abc a,b,c;0,0,0
 
loop_
_space_group_symop_id
_space_group_symop_operation_xyz
1 x,y,z
2 -y,x-y,z
3 -x+y,-x,z
4 -y,-x,z+1/2
5 x,x-y,z+1/2
6 -x+y,y,z+1/2
7 x+1/3,y+2/3,z+2/3
8 -y+1/3,x-y+2/3,z+2/3
9 -x+y+1/3,-x+2/3,z+2/3
10 -y+1/3,-x+2/3,z+1/6
11 x+1/3,x-y+2/3,z+1/6
12 -x+y+1/3,y+2/3,z+1/6
13 x+2/3,y+1/3,z+1/3
14 -y+2/3,x-y+1/3,z+1/3
15 -x+y+2/3,-x+1/3,z+1/3
16 -y+2/3,-x+1/3,z+5/6
17 x+2/3,x-y+1/3,z+5/6
18 -x+y+2/3,y+1/3,z+5/6
 
loop_
_atom_site_label
_atom_site_type_symbol
_atom_site_symmetry_multiplicity
_atom_site_Wyckoff_label
_atom_site_fract_x
_atom_site_fract_y
_atom_site_fract_z
_atom_site_occupancy
Ti1_a Ti   6 a 0.00000 0.00000 0.85048 1.00000
Ti2_b Ti   6 a 0.00000 0.00000 0.64953 1.00000
O1  O   18 b 0.66667 0.64049 0.08333 1.00000
data_Ti2O3_hR10_II
_audit_creation_method FINDSYM
 
_cell_length_a    9.0706795674
_cell_length_b    5.2369592900
_cell_length_c    5.4180569100
_cell_angle_alpha 90.0000000000
_cell_angle_beta  123.9212168094
_cell_angle_gamma 90.0000000000
 
_symmetry_space_group_name_H-M "C 1 c 1"
_symmetry_Int_Tables_number 9
_space_group.reference_setting '009:C -2yc'
_space_group.transform_Pp_abc a,b,c;0,0,0
 
loop_
_space_group_symop_id
_space_group_symop_operation_xyz
1 x,y,z
2 x,-y,z+1/2
3 x+1/2,y+1/2,z
4 x+1/2,-y+1/2,z+1/2
 
loop_
_atom_site_label
_atom_site_type_symbol
_atom_site_symmetry_multiplicity
_atom_site_Wyckoff_label
_atom_site_fract_x
_atom_site_fract_y
_atom_site_fract_z
_atom_site_occupancy
Ti1_a Ti   4 a 0.10093 0.25065 0.55144  1.00000
Ti2_b Ti   4 a 0.89907 0.25064 -0.05141 1.00000
O1  O    4 a 0.50000 0.44846 0.24999  1.00000
O2  O    4 a 0.15337 0.40711 0.24730  1.00000
O3  O    4 a 0.84662 0.40712 0.25268  1.00000
data_TiO2_tP6
_audit_creation_method FINDSYM
 
_cell_length_a    4.5843280300
_cell_length_b    4.5843280300
_cell_length_c    2.9635332400
_cell_angle_alpha 90.0000000000
_cell_angle_beta  90.0000000000
_cell_angle_gamma 90.0000000000
 
_symmetry_space_group_name_H-M "P 42/m 21/n 2/m"
_symmetry_Int_Tables_number 136
_space_group.reference_setting '136:-P 4n 2n'
_space_group.transform_Pp_abc a,b,c;0,0,0
 
loop_
_space_group_symop_id
_space_group_symop_operation_xyz
1 x,y,z
2 x+1/2,-y+1/2,-z+1/2
3 -x+1/2,y+1/2,-z+1/2
4 -x,-y,z
5 -y,-x,-z
6 -y+1/2,x+1/2,z+1/2
7 y+1/2,-x+1/2,z+1/2
8 y,x,-z
9 -x,-y,-z
10 -x+1/2,y+1/2,z+1/2
11 x+1/2,-y+1/2,z+1/2
12 x,y,-z
13 y,x,z
14 y+1/2,-x+1/2,-z+1/2
15 -y+1/2,x+1/2,-z+1/2
16 -y,-x,z
 
loop_
_atom_site_label
_atom_site_type_symbol
_atom_site_symmetry_multiplicity
_atom_site_Wyckoff_label
_atom_site_fract_x
_atom_site_fract_y
_atom_site_fract_z
_atom_site_occupancy
Ti1 Ti   2 a 0.00000 0.00000 0.00000 1.00000
O1  O    4 f 0.30535 0.30535 0.00000 1.00000
data_TiO2_tI12
_audit_creation_method FINDSYM
 
_cell_length_a    3.7692033870
_cell_length_b    3.7692033870
_cell_length_c    9.6731823548
_cell_angle_alpha 90.0000000000
_cell_angle_beta  90.0000000000
_cell_angle_gamma 90.0000000000
 
_symmetry_space_group_name_H-M "I 41/a 2/m 2/d (origin choice 2)"
_symmetry_Int_Tables_number 141
_space_group.reference_setting '141:-I 4bd 2'
_space_group.transform_Pp_abc a,b,c;0,0,0
 
loop_
_space_group_symop_id
_space_group_symop_operation_xyz
1 x,y,z
2 x,-y,-z
3 -x,y+1/2,-z
4 -x,-y+1/2,z
5 -y+1/4,-x+1/4,-z+3/4
6 -y+1/4,x+3/4,z+1/4
7 y+3/4,-x+3/4,z+1/4
8 y+3/4,x+1/4,-z+3/4
9 -x,-y,-z
10 -x,y,z
11 x,-y+1/2,z
12 x,y+1/2,-z
13 y+3/4,x+3/4,z+1/4
14 y+3/4,-x+1/4,-z+3/4
15 -y+1/4,x+1/4,-z+3/4
16 -y+1/4,-x+3/4,z+1/4
17 x+1/2,y+1/2,z+1/2
18 x+1/2,-y+1/2,-z+1/2
19 -x+1/2,y,-z+1/2
20 -x+1/2,-y,z+1/2
21 -y+3/4,-x+3/4,-z+1/4
22 -y+3/4,x+1/4,z+3/4
23 y+1/4,-x+1/4,z+3/4
24 y+1/4,x+3/4,-z+1/4
25 -x+1/2,-y+1/2,-z+1/2
26 -x+1/2,y+1/2,z+1/2
27 x+1/2,-y,z+1/2
28 x+1/2,y,-z+1/2
29 y+1/4,x+1/4,z+3/4
30 y+1/4,-x+3/4,-z+1/4
31 -y+3/4,x+3/4,-z+1/4
32 -y+3/4,-x+1/4,z+3/4
 
loop_
_atom_site_label
_atom_site_type_symbol
_atom_site_symmetry_multiplicity
_atom_site_Wyckoff_label
_atom_site_fract_x
_atom_site_fract_y
_atom_site_fract_z
_atom_site_occupancy
Ti1 Ti   4 b 0.00000 0.25000 0.37500 1.00000
O1  O    8 e 0.00000 0.25000 0.58036 1.00000
data_TiO2_oP24
_audit_creation_method FINDSYM
 
_cell_length_a    9.2126542900
_cell_length_b    5.4538551300
_cell_length_c    5.1277666200
_cell_angle_alpha 90.0000000000
_cell_angle_beta  90.0000000000
_cell_angle_gamma 90.0000000000
 
_symmetry_space_group_name_H-M "P 21/b 21/c 21/a"
_symmetry_Int_Tables_number 61
_space_group.reference_setting '061:-P 2ac 2ab'
_space_group.transform_Pp_abc a,b,c;0,0,0
 
loop_
_space_group_symop_id
_space_group_symop_operation_xyz
1 x,y,z
2 x+1/2,-y+1/2,-z
3 -x,y+1/2,-z+1/2
4 -x+1/2,-y,z+1/2
5 -x,-y,-z
6 -x+1/2,y+1/2,z
7 x,-y+1/2,z+1/2
8 x+1/2,y,-z+1/2
 
loop_
_atom_site_label
_atom_site_type_symbol
_atom_site_symmetry_multiplicity
_atom_site_Wyckoff_label
_atom_site_fract_x
_atom_site_fract_y
_atom_site_fract_z
_atom_site_occupancy
Ti1 Ti   8 c 0.12928 0.08877 0.86020 1.00000
O1  O    8 c 0.01097 0.15004 0.18014 1.00000
O2  O    8 c 0.23037 0.11207 0.53420 1.00000
data_Ti3O5_oS32
_audit_creation_method FINDSYM
 
_cell_length_a    10.0188379688
_cell_length_b    3.7755643024
_cell_length_c    10.0042729200
_cell_angle_alpha 90.0000000000
_cell_angle_beta  90.1199207333
_cell_angle_gamma 90.0000000000
 
_symmetry_space_group_name_H-M "C 1 m 1"
_symmetry_Int_Tables_number 8
_space_group.reference_setting '008:C -2y'
_space_group.transform_Pp_abc a,b,c;0,0,0
 
loop_
_space_group_symop_id
_space_group_symop_operation_xyz
1 x,y,z
2 x,-y,z
3 x+1/2,y+1/2,z
4 x+1/2,-y+1/2,z
 
loop_
_atom_site_label
_atom_site_type_symbol
_atom_site_symmetry_multiplicity
_atom_site_Wyckoff_label
_atom_site_fract_x
_atom_site_fract_y
_atom_site_fract_z
_atom_site_occupancy
Ti1_a Ti   2 a 0.63535 0.00000 0.43756  1.00000
Ti2_b Ti   2 a 0.36383 0.00000 -0.06240 1.00000
Ti3 Ti   2 a 0.36867 0.00000 0.56268  1.00000
Ti4 Ti   2 a 0.63118 0.00000 0.06276  1.00000
Ti5_b Ti   2 a 0.69428 0.00000 0.75125  1.00000
Ti6_a Ti   2 a 0.30574 0.00000 0.25084  1.00000
O1  O    2 a 0.19030 0.00000 0.43199  1.00000
O2  O    2 a 0.80982 0.00000 -0.06762 1.00000
O3  O    2 a 0.81542 0.00000 0.56985  1.00000
O4  O    2 a 0.18484 0.00000 0.06964  1.00000
O5  O    2 a 0.54058 0.00000 0.61940  1.00000
O6  O    2 a 0.45971 0.00000 0.11931  1.00000
O7  O    2 a 0.44418 0.00000 0.38578  1.00000
O8  O    2 a 0.55565 0.00000 0.88595  1.00000
O9  O    2 a 0.72748 0.00000 0.24201  1.00000
O10 O    2 a 0.27297 0.00000 0.74099  1.00000
data_Ti3O5_beta_mS32
_audit_creation_method FINDSYM
 
_cell_length_a    10.0400997899
_cell_length_b    3.8248727530
_cell_length_c    9.4860918900
_cell_angle_alpha 90.0000000000
_cell_angle_beta  91.8977021543
_cell_angle_gamma 90.0000000000
 
_symmetry_space_group_name_H-M "C 1 m 1"
_symmetry_Int_Tables_number 8
_space_group.reference_setting '008:C -2y'
_space_group.transform_Pp_abc a,b,c;0,0,0
 
loop_
_space_group_symop_id
_space_group_symop_operation_xyz
1 x,y,z
2 x,-y,z
3 x+1/2,y+1/2,z
4 x+1/2,-y+1/2,z
 
loop_
_atom_site_label
_atom_site_type_symbol
_atom_site_symmetry_multiplicity
_atom_site_Wyckoff_label
_atom_site_fract_x
_atom_site_fract_y
_atom_site_fract_z
_atom_site_occupancy
Ti1_a Ti   2 a 0.13139  0.00000 0.04521  1.00000
Ti2_b Ti   2 a 0.86914  0.00000 -0.04380 1.00000
Ti3_a Ti   2 a 0.78064  0.00000 0.26092  1.00000
Ti4 Ti   2 a 0.21750  0.00000 0.73887  1.00000
Ti5 Ti   2 a 0.07093  0.00000 0.36904  1.00000
Ti6_b Ti   2 a -0.06441 0.00000 0.64054  1.00000
O1  O    2 a 0.68387  0.00000 0.05663  1.00000
O2  O    2 a 0.31869  0.00000 -0.06491 1.00000
O3  O    2 a 0.22356  0.00000 0.24189  1.00000
O4  O    2 a 0.75365  0.00000 0.75791  1.00000
O5  O    2 a 0.60010  0.00000 0.35588  1.00000
O6  O    2 a 0.39136  0.00000 0.65545  1.00000
O7  O    2 a -0.03881 0.00000 0.15189  1.00000
O8  O    2 a 0.04497  0.00000 0.84157  1.00000
O9  O    2 a 0.89546  0.00000 0.42607  1.00000
O10 O    2 a 0.12196  0.00000 0.56684  1.00000
data_gamma_Ti3O5_mS32
_audit_creation_method FINDSYM
 
_cell_length_a    5.1738924400
_cell_length_b    5.7362503000
_cell_length_c    7.0568621500
_cell_angle_alpha 108.9787900000
_cell_angle_beta  90.7516170000
_cell_angle_gamma 116.1488460000
 
_symmetry_space_group_name_H-M "P 1"
_symmetry_Int_Tables_number 1
_space_group.reference_setting '001:P 1'
_space_group.transform_Pp_abc a,b,c;0,0,0
 
loop_
_space_group_symop_id
_space_group_symop_operation_xyz
1 x,y,z
 
loop_
_atom_site_label
_atom_site_type_symbol
_atom_site_symmetry_multiplicity
_atom_site_Wyckoff_label
_atom_site_fract_x
_atom_site_fract_y
_atom_site_fract_z
_atom_site_occupancy
Ti1_a Ti   1 a 0.85776  0.73252  0.77229  1.00000
Ti2 Ti   1 a 0.13522  0.27214  0.72378  1.00000
Ti3 Ti   1 a 0.13454  0.26781  0.22373  1.00000
Ti4_b Ti   1 a 0.86836  0.74337  0.27924  1.00000
Ti5_b Ti   1 a 0.50613  0.00389  0.00054  1.00000
Ti6_a Ti   1 a 0.49720  -0.00379 0.49685  1.00000
O1  O    1 a 0.51464  0.37389  0.66674  1.00000
O2  O    1 a 0.16061  0.61331  0.83832  1.00000
O3  O    1 a 0.45212  0.60176  0.34155  1.00000
O4  O    1 a 0.85742  0.36611  0.15409  1.00000
O5  O    1 a -0.06266 0.17208  0.44941  1.00000
O6  O    1 a 0.76239  0.84019  0.06087  1.00000
O7  O    1 a 0.07796  0.84289  0.55354  1.00000
O8  O    1 a 0.22248  0.15654  -0.05465 1.00000
O9  O    1 a 0.30653  0.00879  0.25041  1.00000
O10 O    1 a 0.70930  0.00849  0.74329  1.00000
data_delta_Ti3O5_mS32
_audit_creation_method FINDSYM
 
_cell_length_a    5.1450928700
_cell_length_b    7.1082230500
_cell_length_c    10.0644114000
_cell_angle_alpha 71.3637340000
_cell_angle_beta  89.9985820000
_cell_angle_gamma 89.9968320000
 
_symmetry_space_group_name_H-M "P -1"
_symmetry_Int_Tables_number 2
_space_group.reference_setting '002:-P 1'
_space_group.transform_Pp_abc a,b,c;0,0,0
 
loop_
_space_group_symop_id
_space_group_symop_operation_xyz
1 x,y,z
2 -x,-y,-z
 
loop_
_atom_site_label
_atom_site_type_symbol
_atom_site_symmetry_multiplicity
_atom_site_Wyckoff_label
_atom_site_fract_x
_atom_site_fract_y
_atom_site_fract_z
_atom_site_occupancy
Ti1 Ti   2 i 0.24787  0.84234 0.38233 1.00000
Ti2 Ti   2 i 0.24797  0.15772 0.11765 1.00000
Ti3_a Ti   2 i 0.26467  0.65677 0.11550 1.00000
Ti4_b Ti   2 i 0.26468  0.34322 0.38454 1.00000
Ti5_b Ti   2 i 0.74937  0.75230 0.24521 1.00000
Ti6_a Ti   2 i 0.74939  0.24766 0.25481 1.00000
O1  O    2 i 0.57947  0.71999 0.43304 1.00000
O2  O    2 i 0.57953  0.27999 0.06693 1.00000
O3  O    2 i -0.09491 0.78455 0.05184 1.00000
O4  O    2 i -0.09487 0.21541 0.44816 1.00000
O5  O    2 i 0.10332  0.62522 0.32294 1.00000
O6  O    2 i 0.10335  0.37477 0.17709 1.00000
O7  O    2 i 0.40672  0.89617 0.16517 1.00000
O8  O    2 i 0.40672  0.10384 0.33485 1.00000
O9  O    2 i 0.55743  0.49997 0.24999 1.00000
O10 O    2 i -0.03997 0.00000 0.24999 1.00000
data_lambda_Ti3O5_mS32
_audit_creation_method FINDSYM
 
_cell_length_a    9.9126957193
_cell_length_b    3.7802571270
_cell_length_c    10.1194065700
_cell_angle_alpha 90.0000000000
_cell_angle_beta  90.4151369869
_cell_angle_gamma 90.0000000000
 
_symmetry_space_group_name_H-M "C 1 m 1"
_symmetry_Int_Tables_number 8
_space_group.reference_setting '008:C -2y'
_space_group.transform_Pp_abc a,b,c;0,0,0
 
loop_
_space_group_symop_id
_space_group_symop_operation_xyz
1 x,y,z
2 x,-y,z
3 x+1/2,y+1/2,z
4 x+1/2,-y+1/2,z
 
loop_
_atom_site_label
_atom_site_type_symbol
_atom_site_symmetry_multiplicity
_atom_site_Wyckoff_label
_atom_site_fract_x
_atom_site_fract_y
_atom_site_fract_z
_atom_site_occupancy
Ti1_a Ti   2 a 0.63549 0.00000 -0.05741 1.00000
Ti2_b Ti   2 a 0.36451 0.00000 0.05741  1.00000
Ti3_b Ti   2 a 0.30635 0.00000 0.75577  1.00000
Ti4_a Ti   2 a 0.69365 0.00000 0.24423  1.00000
Ti5 Ti   2 a 0.63386 0.00000 0.56782  1.00000
Ti6 Ti   2 a 0.36614 0.00000 0.43218  1.00000
O1  O    2 a 0.45688 0.00000 0.61229  1.00000
O2  O    2 a 0.54312 0.00000 0.38771  1.00000
O3  O    2 a 0.18497 0.00000 -0.07314 1.00000
O4  O    2 a 0.81503 0.00000 0.07314  1.00000
O5  O    2 a 0.72439 0.00000 0.73742  1.00000
O6  O    2 a 0.27561 0.00000 0.26258  1.00000
O7  O    2 a 0.55240 0.00000 0.12335  1.00000
O8  O    2 a 0.44760 0.00000 0.87665  1.00000
O9  O    2 a 0.19043 0.00000 0.56357  1.00000
O10 O    2 a 0.80957 0.00000 0.43643  1.00000
data_ZrO2_mP12
_audit_creation_method FINDSYM
 
_cell_length_a    5.1691723700
_cell_length_b    5.2259285600
_cell_length_c    5.3270624400
_cell_angle_alpha 90.0000000000
_cell_angle_beta  99.0334750000
_cell_angle_gamma 90.0000000000
 
_symmetry_space_group_name_H-M "P 1 21/c 1"
_symmetry_Int_Tables_number 14
_space_group.reference_setting '014:-P 2ybc'
_space_group.transform_Pp_abc a,b,c;0,0,0
 
loop_
_space_group_symop_id
_space_group_symop_operation_xyz
1 x,y,z
2 -x,y+1/2,-z+1/2
3 -x,-y,-z
4 x,-y+1/2,z+1/2
 
loop_
_atom_site_label
_atom_site_type_symbol
_atom_site_symmetry_multiplicity
_atom_site_Wyckoff_label
_atom_site_fract_x
_atom_site_fract_y
_atom_site_fract_z
_atom_site_occupancy
Zr1 Zr   4 e 0.27527 0.53880 0.71028  1.00000
O1  O    4 e 0.07072 0.83409 0.84545  1.00000
O2  O    4 e 0.45230 0.25715 -0.01987 1.00000
data_ZrO2_tP6
_audit_creation_method FINDSYM
 
_cell_length_a    3.6024114700
_cell_length_b    3.6024114700
_cell_length_c    5.1696063500
_cell_angle_alpha 90.0000000000
_cell_angle_beta  90.0000000000
_cell_angle_gamma 90.0000000000
 
_symmetry_space_group_name_H-M "P 42/n 21/m 2/c (origin choice 2)"
_symmetry_Int_Tables_number 137
_space_group.reference_setting '137:-P 4ac 2a'
_space_group.transform_Pp_abc a,b,c;0,0,0
 
loop_
_space_group_symop_id
_space_group_symop_operation_xyz
1 x,y,z
2 x+1/2,-y,-z
3 -x,y+1/2,-z
4 -x+1/2,-y+1/2,z
5 -y,-x,-z+1/2
6 -y+1/2,x,z+1/2
7 y,-x+1/2,z+1/2
8 y+1/2,x+1/2,-z+1/2
9 -x,-y,-z
10 -x+1/2,y,z
11 x,-y+1/2,z
12 x+1/2,y+1/2,-z
13 y,x,z+1/2
14 y+1/2,-x,-z+1/2
15 -y,x+1/2,-z+1/2
16 -y+1/2,-x+1/2,z+1/2
 
loop_
_atom_site_label
_atom_site_type_symbol
_atom_site_symmetry_multiplicity
_atom_site_Wyckoff_label
_atom_site_fract_x
_atom_site_fract_y
_atom_site_fract_z
_atom_site_occupancy
Zr1 Zr   2 b 0.75000 0.25000 0.25000  1.00000
O1  O    4 d 0.25000 0.25000 -0.04084 1.00000
data_HfO2_mP12
_audit_creation_method FINDSYM
 
_cell_length_a    5.1268727300
_cell_length_b    5.2350424900
_cell_length_c    5.2437926300
_cell_angle_alpha 90.0000000000
_cell_angle_beta  90.0000000000
_cell_angle_gamma 90.0000000000
 
_symmetry_space_group_name_H-M "P 1 21/c 1"
_symmetry_Int_Tables_number 14
_space_group.reference_setting '014:-P 2ybc'
_space_group.transform_Pp_abc a,b,c;0,0,0
 
loop_
_space_group_symop_id
_space_group_symop_operation_xyz
1 x,y,z
2 -x,y+1/2,-z+1/2
3 -x,-y,-z
4 x,-y+1/2,z+1/2
 
loop_
_atom_site_label
_atom_site_type_symbol
_atom_site_symmetry_multiplicity
_atom_site_Wyckoff_label
_atom_site_fract_x
_atom_site_fract_y
_atom_site_fract_z
_atom_site_occupancy
Hf1 Hf   4 e 0.27546 0.53719 0.70954  1.00000
O1  O    4 e 0.08188 0.85386 0.82849  1.00000
O2  O    4 e 0.44921 0.25931 -0.01514 1.00000
data_V2O3_hR10
_audit_creation_method FINDSYM
 
_cell_length_a    5.0533287504
_cell_length_b    5.0533287504
_cell_length_c    13.8212998238
_cell_angle_alpha 90.0000000000
_cell_angle_beta  90.0000000000
_cell_angle_gamma 120.0000000000
 
_symmetry_space_group_name_H-M "R 3 c (hexagonal axes)"
_symmetry_Int_Tables_number 161
_space_group.reference_setting '161:R 3 -2"c'
_space_group.transform_Pp_abc a,b,c;0,0,0
 
loop_
_space_group_symop_id
_space_group_symop_operation_xyz
1 x,y,z
2 -y,x-y,z
3 -x+y,-x,z
4 -y,-x,z+1/2
5 x,x-y,z+1/2
6 -x+y,y,z+1/2
7 x+1/3,y+2/3,z+2/3
8 -y+1/3,x-y+2/3,z+2/3
9 -x+y+1/3,-x+2/3,z+2/3
10 -y+1/3,-x+2/3,z+1/6
11 x+1/3,x-y+2/3,z+1/6
12 -x+y+1/3,y+2/3,z+1/6
13 x+2/3,y+1/3,z+1/3
14 -y+2/3,x-y+1/3,z+1/3
15 -x+y+2/3,-x+1/3,z+1/3
16 -y+2/3,-x+1/3,z+5/6
17 x+2/3,x-y+1/3,z+5/6
18 -x+y+2/3,y+1/3,z+5/6
 
loop_
_atom_site_label
_atom_site_type_symbol
_atom_site_symmetry_multiplicity
_atom_site_Wyckoff_label
_atom_site_fract_x
_atom_site_fract_y
_atom_site_fract_z
_atom_site_occupancy
V1_a  V    6 a 0.00000 0.00000 0.35231 1.00000
V2_b V   6 a 0.00000 0.00000 0.14770 1.00000
O1  O   18 b 0.69805 0.69805 0.25000 1.00000
data_V2O3_mS20
_audit_creation_method FINDSYM
 
_cell_length_a    5.5091549600
_cell_length_b    5.0786383200
_cell_length_c    7.3094457100
_cell_angle_alpha 90.0000000000
_cell_angle_beta  95.7481870000
_cell_angle_gamma 90.0000000000
 
_symmetry_space_group_name_H-M "P 1 2/c 1"
_symmetry_Int_Tables_number 13
_space_group.reference_setting '013:-P 2yc'
_space_group.transform_Pp_abc a,b,c;0,0,0
 
loop_
_space_group_symop_id
_space_group_symop_operation_xyz
1 x,y,z
2 -x,y,-z+1/2
3 -x,-y,-z
4 x,-y,z+1/2
 
loop_
_atom_site_label
_atom_site_type_symbol
_atom_site_symmetry_multiplicity
_atom_site_Wyckoff_label
_atom_site_fract_x
_atom_site_fract_y
_atom_site_fract_z
_atom_site_occupancy
V1_a V    4 g 0.29470 -0.00222 0.84962  1.00000
V2_b V   4 g 0.79470 0.49777  0.34962  1.00000
O1  O    4 g 0.14530 0.65034  0.40133  1.00000
O2  O    4 g 0.64532 0.15032  -0.09868 1.00000
O3  O    2 e 0.00000 0.18781  0.25000  1.00000
O4  O    2 f 0.50000 0.31221  0.25000  1.00000
data_VO2_mP12
_audit_creation_method FINDSYM
 
_cell_length_a    5.3607304400
_cell_length_b    4.4568429600
_cell_length_c    5.3722253800
_cell_angle_alpha 90.0000000000
_cell_angle_beta  112.0369000000
_cell_angle_gamma 90.0000000000
 
_symmetry_space_group_name_H-M "P 1 21 1"
_symmetry_Int_Tables_number 4
_space_group.reference_setting '004:P 2yb'
_space_group.transform_Pp_abc a,b,c;0,0,0
 
loop_
_space_group_symop_id
_space_group_symop_operation_xyz
1 x,y,z
2 -x,y+1/2,-z
 
loop_
_atom_site_label
_atom_site_type_symbol
_atom_site_symmetry_multiplicity
_atom_site_Wyckoff_label
_atom_site_fract_x
_atom_site_fract_y
_atom_site_fract_z
_atom_site_occupancy
V1_a V    2 a 0.47775 -0.01507 0.24671 1.00000
V2_b V   2 a 0.02226 0.01497  0.75329 1.00000
O1  O    2 a 0.15400 0.20036  0.10143 1.00000
O2  O    2 a 0.34602 0.79967  0.89856 1.00000
O3  O    2 a 0.35767 0.70376  0.40236 1.00000
O4  O    2 a 0.14232 0.29631  0.59770 1.00000
data_VO2_mS12
_audit_creation_method FINDSYM
 
_cell_length_a    12.0938642128
_cell_length_b    3.7584849047
_cell_length_c    6.3468478900
_cell_angle_alpha 90.0000000000
_cell_angle_beta  106.1960602773
_cell_angle_gamma 90.0000000000
 
_symmetry_space_group_name_H-M "C 1 m 1"
_symmetry_Int_Tables_number 8
_space_group.reference_setting '008:C -2y'
_space_group.transform_Pp_abc a,b,c;0,0,0
 
loop_
_space_group_symop_id
_space_group_symop_operation_xyz
1 x,y,z
2 x,-y,z
3 x+1/2,y+1/2,z
4 x+1/2,-y+1/2,z
 
loop_
_atom_site_label
_atom_site_type_symbol
_atom_site_symmetry_multiplicity
_atom_site_Wyckoff_label
_atom_site_fract_x
_atom_site_fract_y
_atom_site_fract_z
_atom_site_occupancy
V1_a V   2 a 0.79039  0.00000 0.71376  1.00000
V2_b  V    2 a 0.20961  0.00000 0.28624  1.00000
V3_b  V    2 a -0.09327 0.00000 0.29189  1.00000
V4_a V   2 a 0.09327  0.00000 0.70811  1.00000
O1  O    2 a 0.63569  0.00000 0.71323  1.00000
O2  O    2 a 0.36431  0.00000 0.28677  1.00000
O3  O    2 a 0.86086  0.00000 -0.01919 1.00000
O4  O    2 a 0.13914  0.00000 0.01919  1.00000
O5  O    2 a -0.05279 0.00000 0.63885  1.00000
O6  O    2 a 0.05279  0.00000 0.36115  1.00000
O7  O    2 a 0.74907  0.00000 0.36051  1.00000
O8  O    2 a 0.25093  0.00000 0.63949  1.00000
data_VO2_tP6
_audit_creation_method FINDSYM
 
_cell_length_a    6.2509695407
_cell_length_b    6.2510736230
_cell_length_c    3.0007282700
_cell_angle_alpha 90.0000000000
_cell_angle_beta  90.0000000000
_cell_angle_gamma 90.0000000000
 
_symmetry_space_group_name_H-M "C 2/m 2/m 2/m"
_symmetry_Int_Tables_number 65
_space_group.reference_setting '065:-C 2 2'
_space_group.transform_Pp_abc a,b,c;0,0,0
 
loop_
_space_group_symop_id
_space_group_symop_operation_xyz
1 x,y,z
2 x,-y,-z
3 -x,y,-z
4 -x,-y,z
5 -x,-y,-z
6 -x,y,z
7 x,-y,z
8 x,y,-z
9 x+1/2,y+1/2,z
10 x+1/2,-y+1/2,-z
11 -x+1/2,y+1/2,-z
12 -x+1/2,-y+1/2,z
13 -x+1/2,-y+1/2,-z
14 -x+1/2,y+1/2,z
15 x+1/2,-y+1/2,z
16 x+1/2,y+1/2,-z
 
loop_
_atom_site_label
_atom_site_type_symbol
_atom_site_symmetry_multiplicity
_atom_site_Wyckoff_label
_atom_site_fract_x
_atom_site_fract_y
_atom_site_fract_z
_atom_site_occupancy
V1_a  V    2 a 0.00000 0.00000 0.00000 1.00000
V2_b V   2 c 0.50000 0.00000 0.50000 1.00000
O1  O    4 i 0.00000 0.29892 0.00000 1.00000
O2  O    4 h 0.79892 0.00000 0.50000 1.00000
data_V2O5_oP14
_audit_creation_method FINDSYM
 
_cell_length_a    11.4547528800
_cell_length_b    3.5496124400
_cell_length_c    4.6245206800
_cell_angle_alpha 90.0000000000
_cell_angle_beta  90.0000000000
_cell_angle_gamma 90.0000000000
 
_symmetry_space_group_name_H-M "P 21/m 21/m 2/n (origin choice 2)"
_symmetry_Int_Tables_number 59
_space_group.reference_setting '059:-P 2ab 2a'
_space_group.transform_Pp_abc a,b,c;0,0,0
 
loop_
_space_group_symop_id
_space_group_symop_operation_xyz
1 x,y,z
2 x+1/2,-y,-z
3 -x,y+1/2,-z
4 -x+1/2,-y+1/2,z
5 -x,-y,-z
6 -x+1/2,y,z
7 x,-y+1/2,z
8 x+1/2,y+1/2,-z
 
loop_
_atom_site_label
_atom_site_type_symbol
_atom_site_symmetry_multiplicity
_atom_site_Wyckoff_label
_atom_site_fract_x
_atom_site_fract_y
_atom_site_fract_z
_atom_site_occupancy
V1 V   4 f 0.10152  0.25000 0.11315  1.00000
O1 O   4 f 0.10478  0.25000 0.44953  1.00000
O2 O   4 f -0.06775 0.25000 -0.01136 1.00000
O3 O   2 a 0.25000  0.25000 0.00634  1.00000
data_V2O5_oP28
_audit_creation_method FINDSYM
 
_cell_length_a    10.1151966300
_cell_length_b    3.5667584100
_cell_length_c    10.5030110800
_cell_angle_alpha 90.0000000000
_cell_angle_beta  90.0000000000
_cell_angle_gamma 90.0000000000
 
_symmetry_space_group_name_H-M "P 21/n 21/m 21/a"
_symmetry_Int_Tables_number 62
_space_group.reference_setting '062:-P 2ac 2n'
_space_group.transform_Pp_abc a,b,c;0,0,0
 
loop_
_space_group_symop_id
_space_group_symop_operation_xyz
1 x,y,z
2 x+1/2,-y+1/2,-z+1/2
3 -x,y+1/2,-z
4 -x+1/2,-y,z+1/2
5 -x,-y,-z
6 -x+1/2,y+1/2,z+1/2
7 x,-y+1/2,z
8 x+1/2,y,-z+1/2
 
loop_
_atom_site_label
_atom_site_type_symbol
_atom_site_symmetry_multiplicity
_atom_site_Wyckoff_label
_atom_site_fract_x
_atom_site_fract_y
_atom_site_fract_z
_atom_site_occupancy
V1 V   4 c 0.37503  0.25000 0.50633 1.00000
V2 V   4 c 0.07376  0.25000 0.59682 1.00000
O1 O   4 c 0.24671  0.25000 0.62284 1.00000
O2 O   4 c 0.50660  0.25000 0.76987 1.00000
O3 O   4 c 0.29840  0.25000 0.37812 1.00000
O4 O   4 c 0.57104  0.25000 0.47135 1.00000
O5 O   4 c -0.06401 0.25000 0.46167 1.00000
data_NbO_cP6
_audit_creation_method FINDSYM
 
_cell_length_a    4.2092917900
_cell_length_b    4.2092917900
_cell_length_c    4.2092917900
_cell_angle_alpha 90.0000000000
_cell_angle_beta  90.0000000000
_cell_angle_gamma 90.0000000000
 
_symmetry_space_group_name_H-M "P 4/m -3 2/m"
_symmetry_Int_Tables_number 221
_space_group.reference_setting '221:-P 4 2 3'
_space_group.transform_Pp_abc a,b,c;0,0,0
 
loop_
_space_group_symop_id
_space_group_symop_operation_xyz
1 x,y,z
2 x,-y,-z
3 -x,y,-z
4 -x,-y,z
5 y,z,x
6 y,-z,-x
7 -y,z,-x
8 -y,-z,x
9 z,x,y
10 z,-x,-y
11 -z,x,-y
12 -z,-x,y
13 -y,-x,-z
14 -y,x,z
15 y,-x,z
16 y,x,-z
17 -x,-z,-y
18 -x,z,y
19 x,-z,y
20 x,z,-y
21 -z,-y,-x
22 -z,y,x
23 z,-y,x
24 z,y,-x
25 -x,-y,-z
26 -x,y,z
27 x,-y,z
28 x,y,-z
29 -y,-z,-x
30 -y,z,x
31 y,-z,x
32 y,z,-x
33 -z,-x,-y
34 -z,x,y
35 z,-x,y
36 z,x,-y
37 y,x,z
38 y,-x,-z
39 -y,x,-z
40 -y,-x,z
41 x,z,y
42 x,-z,-y
43 -x,z,-y
44 -x,-z,y
45 z,y,x
46 z,-y,-x
47 -z,y,-x
48 -z,-y,x
 
loop_
_atom_site_label
_atom_site_type_symbol
_atom_site_symmetry_multiplicity
_atom_site_Wyckoff_label
_atom_site_fract_x
_atom_site_fract_y
_atom_site_fract_z
_atom_site_occupancy
Nb1 Nb   3 c 0.00000 0.50000 0.50000 1.00000
O1  O    3 d 0.50000 0.00000 0.00000 1.00000
data_NbO2_tI96
_audit_creation_method FINDSYM
 
_cell_length_a    13.7906393031
_cell_length_b    13.7906393031
_cell_length_c    5.9560433646
_cell_angle_alpha 90.0000000000
_cell_angle_beta  90.0000000000
_cell_angle_gamma 90.0000000000
 
_symmetry_space_group_name_H-M "I 41/a (origin choice 2)"
_symmetry_Int_Tables_number 88
_space_group.reference_setting '088:-I 4ad'
_space_group.transform_Pp_abc a,b,c;0,0,0
 
loop_
_space_group_symop_id
_space_group_symop_operation_xyz
1 x,y,z
2 -x,-y+1/2,z
3 -y+3/4,x+1/4,z+1/4
4 y+1/4,-x+1/4,z+1/4
5 -x,-y,-z
6 x,y+1/2,-z
7 y+1/4,-x+3/4,-z+3/4
8 -y+3/4,x+3/4,-z+3/4
9 x+1/2,y+1/2,z+1/2
10 -x+1/2,-y,z+1/2
11 -y+1/4,x+3/4,z+3/4
12 y+3/4,-x+3/4,z+3/4
13 -x+1/2,-y+1/2,-z+1/2
14 x+1/2,y,-z+1/2
15 y+3/4,-x+1/4,-z+1/4
16 -y+1/4,x+1/4,-z+1/4
 
loop_
_atom_site_label
_atom_site_type_symbol
_atom_site_symmetry_multiplicity
_atom_site_Wyckoff_label
_atom_site_fract_x
_atom_site_fract_y
_atom_site_fract_z
_atom_site_occupancy
Nb1 Nb  16 f 0.37536 0.13572  0.22388 1.00000
Nb2 Nb  16 f 0.87535 0.61365  0.27898 1.00000
O1  O   16 f 0.87536 0.76274  0.24617 1.00000
O2  O   16 f 0.37481 0.27574  0.24988 1.00000
O3  O   16 f 0.87485 0.47431  0.25041 1.00000
O4  O   16 f 0.37530 -0.01355 0.25380 1.00000
data_NbO2_tP6
_audit_creation_method FINDSYM
 
_cell_length_a    4.9619878900
_cell_length_b    4.9619878900
_cell_length_c    2.8780506200
_cell_angle_alpha 90.0000000000
_cell_angle_beta  90.0000000000
_cell_angle_gamma 90.0000000000
 
_symmetry_space_group_name_H-M "P 42/m 21/n 2/m"
_symmetry_Int_Tables_number 136
_space_group.reference_setting '136:-P 4n 2n'
_space_group.transform_Pp_abc a,b,c;0,0,0
 
loop_
_space_group_symop_id
_space_group_symop_operation_xyz
1 x,y,z
2 x+1/2,-y+1/2,-z+1/2
3 -x+1/2,y+1/2,-z+1/2
4 -x,-y,z
5 -y,-x,-z
6 -y+1/2,x+1/2,z+1/2
7 y+1/2,-x+1/2,z+1/2
8 y,x,-z
9 -x,-y,-z
10 -x+1/2,y+1/2,z+1/2
11 x+1/2,-y+1/2,z+1/2
12 x,y,-z
13 y,x,z
14 y+1/2,-x+1/2,-z+1/2
15 -y+1/2,x+1/2,-z+1/2
16 -y,-x,z
 
loop_
_atom_site_label
_atom_site_type_symbol
_atom_site_symmetry_multiplicity
_atom_site_Wyckoff_label
_atom_site_fract_x
_atom_site_fract_y
_atom_site_fract_z
_atom_site_occupancy
Nb1 Nb   2 a 0.00000 0.00000 0.00000 1.00000
O1  O    4 f 0.28407 0.28407 0.00000 1.00000
data_Nb2O5_mS28
_audit_creation_method FINDSYM
 
_cell_length_a    12.8207356724
_cell_length_b    4.9107519609
_cell_length_c    5.6094619600
_cell_angle_alpha 90.0000000000
_cell_angle_beta  104.7801038029
_cell_angle_gamma 90.0000000000
 
_symmetry_space_group_name_H-M "C 1 2/c 1"
_symmetry_Int_Tables_number 15
_space_group.reference_setting '015:-C 2yc'
_space_group.transform_Pp_abc a,b,c;0,0,0
 
loop_
_space_group_symop_id
_space_group_symop_operation_xyz
1 x,y,z
2 -x,y,-z+1/2
3 -x,-y,-z
4 x,-y,z+1/2
5 x+1/2,y+1/2,z
6 -x+1/2,y+1/2,-z+1/2
7 -x+1/2,-y+1/2,-z
8 x+1/2,-y+1/2,z+1/2
 
loop_
_atom_site_label
_atom_site_type_symbol
_atom_site_symmetry_multiplicity
_atom_site_Wyckoff_label
_atom_site_fract_x
_atom_site_fract_y
_atom_site_fract_z
_atom_site_occupancy
Nb1 Nb   8 f 0.35924 0.25918 0.75227  1.00000
O1  O    4 e 0.00000 0.11054 0.25000  1.00000
O2  O    8 f 0.11111 0.44537 -0.02568 1.00000
O3  O    8 f 0.20585 0.07051 0.62471  1.00000
data_Ta2O5_oP14
_audit_creation_method FINDSYM
 
_cell_length_a    6.4407620400
_cell_length_b    3.7630633600
_cell_length_c    7.6913233800
_cell_angle_alpha 90.0000000000
_cell_angle_beta  90.0000000000
_cell_angle_gamma 90.0000000000
 
_symmetry_space_group_name_H-M "P 2/m 2/n 21/a"
_symmetry_Int_Tables_number 53
_space_group.reference_setting '053:-P 2ac 2'
_space_group.transform_Pp_abc a,b,c;0,0,0
 
loop_
_space_group_symop_id
_space_group_symop_operation_xyz
1 x,y,z
2 x,-y,-z
3 -x+1/2,y,-z+1/2
4 -x+1/2,-y,z+1/2
5 -x,-y,-z
6 -x,y,z
7 x+1/2,-y,z+1/2
8 x+1/2,y,-z+1/2
 
loop_
_atom_site_label
_atom_site_type_symbol
_atom_site_symmetry_multiplicity
_atom_site_Wyckoff_label
_atom_site_fract_x
_atom_site_fract_y
_atom_site_fract_z
_atom_site_occupancy
Ta1 Ta   8 i 0.27553 0.79164 0.00000 1.00000
O1  O    2 a 0.00000 0.00000 0.00000 1.00000
O2  O    8 i 0.38701 0.26098 0.00000 1.00000
O3  O    8 i 0.74174 0.25000 0.25000 1.00000
data_Cr2O3_hR10
_audit_creation_method FINDSYM
 
_cell_length_a    4.9756744767
_cell_length_b    4.9756744767
_cell_length_c    13.5712221950
_cell_angle_alpha 90.0000000000
_cell_angle_beta  90.0000000000
_cell_angle_gamma 120.0000000000
 
_symmetry_space_group_name_H-M "R 3 c (hexagonal axes)"
_symmetry_Int_Tables_number 161
_space_group.reference_setting '161:R 3 -2"c'
_space_group.transform_Pp_abc a,b,c;0,0,0
 
loop_
_space_group_symop_id
_space_group_symop_operation_xyz
1 x,y,z
2 -y,x-y,z
3 -x+y,-x,z
4 -y,-x,z+1/2
5 x,x-y,z+1/2
6 -x+y,y,z+1/2
7 x+1/3,y+2/3,z+2/3
8 -y+1/3,x-y+2/3,z+2/3
9 -x+y+1/3,-x+2/3,z+2/3
10 -y+1/3,-x+2/3,z+1/6
11 x+1/3,x-y+2/3,z+1/6
12 -x+y+1/3,y+2/3,z+1/6
13 x+2/3,y+1/3,z+1/3
14 -y+2/3,x-y+1/3,z+1/3
15 -x+y+2/3,-x+1/3,z+1/3
16 -y+2/3,-x+1/3,z+5/6
17 x+2/3,x-y+1/3,z+5/6
18 -x+y+2/3,y+1/3,z+5/6
 
loop_
_atom_site_label
_atom_site_type_symbol
_atom_site_symmetry_multiplicity
_atom_site_Wyckoff_label
_atom_site_fract_x
_atom_site_fract_y
_atom_site_fract_z
_atom_site_occupancy
Cr1_a Cr   6 a 0.00000 0.00000 0.84873 1.00000
Cr2_b Cr   6 a 0.00000 0.00000 0.65131 1.00000
O1  O   18 b 0.66671 0.63701 0.08332 1.00000
data_CrO2_tP6
_audit_creation_method FINDSYM
 
_cell_length_a    4.3680134100
_cell_length_b    4.3680134100
_cell_length_c    2.9524265100
_cell_angle_alpha 90.0000000000
_cell_angle_beta  90.0000000000
_cell_angle_gamma 90.0000000000
 
_symmetry_space_group_name_H-M "P 42/m 21/n 2/m"
_symmetry_Int_Tables_number 136
_space_group.reference_setting '136:-P 4n 2n'
_space_group.transform_Pp_abc a,b,c;0,0,0
 
loop_
_space_group_symop_id
_space_group_symop_operation_xyz
1 x,y,z
2 x+1/2,-y+1/2,-z+1/2
3 -x+1/2,y+1/2,-z+1/2
4 -x,-y,z
5 -y,-x,-z
6 -y+1/2,x+1/2,z+1/2
7 y+1/2,-x+1/2,z+1/2
8 y,x,-z
9 -x,-y,-z
10 -x+1/2,y+1/2,z+1/2
11 x+1/2,-y+1/2,z+1/2
12 x,y,-z
13 y,x,z
14 y+1/2,-x+1/2,-z+1/2
15 -y+1/2,x+1/2,-z+1/2
16 -y,-x,z
 
loop_
_atom_site_label
_atom_site_type_symbol
_atom_site_symmetry_multiplicity
_atom_site_Wyckoff_label
_atom_site_fract_x
_atom_site_fract_y
_atom_site_fract_z
_atom_site_occupancy
Cr1 Cr   2 a 0.00000 0.00000 0.00000 1.00000
O1  O    4 f 0.29931 0.29931 0.00000 1.00000
data_CrO3_oS16
_audit_creation_method FINDSYM
 
_cell_length_a    5.7479446100
_cell_length_b    8.9792745101
_cell_length_c    4.9254272051
_cell_angle_alpha 90.0000000000
_cell_angle_beta  90.0000000000
_cell_angle_gamma 90.0000000000
 
_symmetry_space_group_name_H-M "A m a 2"
_symmetry_Int_Tables_number 40
_space_group.reference_setting '040:A 2 -2a'
_space_group.transform_Pp_abc a,b,c;0,0,0
 
loop_
_space_group_symop_id
_space_group_symop_operation_xyz
1 x,y,z
2 -x,-y,z
3 x+1/2,-y,z
4 -x+1/2,y,z
5 x,y+1/2,z+1/2
6 -x,-y+1/2,z+1/2
7 x+1/2,-y+1/2,z+1/2
8 -x+1/2,y+1/2,z+1/2
 
loop_
_atom_site_label
_atom_site_type_symbol
_atom_site_symmetry_multiplicity
_atom_site_Wyckoff_label
_atom_site_fract_x
_atom_site_fract_y
_atom_site_fract_z
_atom_site_occupancy
Cr1 Cr   4 b 0.25000 0.40714 0.00016 1.00000
O1  O    4 a 0.00000 0.00000 0.60889 1.00000
O2  O    4 b 0.25000 0.24645 0.11701 1.00000
O3  O    4 b 0.25000 0.89766 0.18593 1.00000
data_MoO2_mP12
_audit_creation_method FINDSYM
 
_cell_length_a    5.5573657100
_cell_length_b    4.8655436600
_cell_length_c    5.6596724600
_cell_angle_alpha 90.0000000000
_cell_angle_beta  90.0000000000
_cell_angle_gamma 90.0000000000
 
_symmetry_space_group_name_H-M "P 1 21 1"
_symmetry_Int_Tables_number 4
_space_group.reference_setting '004:P 2yb'
_space_group.transform_Pp_abc a,b,c;0,0,0
 
loop_
_space_group_symop_id
_space_group_symop_operation_xyz
1 x,y,z
2 -x,y+1/2,-z
 
loop_
_atom_site_label
_atom_site_type_symbol
_atom_site_symmetry_multiplicity
_atom_site_Wyckoff_label
_atom_site_fract_x
_atom_site_fract_y
_atom_site_fract_z
_atom_site_occupancy
Mo1_a Mo   2 a 0.23042  -0.01117 -0.03641 1.00000
Mo2_b Mo   2 a 0.26958  0.01120  0.53642  1.00000
O1  O    2 a 0.01861  0.21905  0.62897  1.00000
O2  O    2 a 0.48137  0.78094  0.87102  1.00000
O3  O    2 a -0.05107 0.69901  0.84047  1.00000
O4  O    2 a 0.55109  0.30098  0.65953  1.00000
data_MoO3_oP16
_audit_creation_method FINDSYM
 
_cell_length_a    14.4770721700
_cell_length_b    3.6954046400
_cell_length_c    3.9716273200
_cell_angle_alpha 90.0000000000
_cell_angle_beta  90.0000000000
_cell_angle_gamma 90.0000000000
 
_symmetry_space_group_name_H-M "P 21/n 21/m 21/a"
_symmetry_Int_Tables_number 62
_space_group.reference_setting '062:-P 2ac 2n'
_space_group.transform_Pp_abc a,b,c;0,0,0
 
loop_
_space_group_symop_id
_space_group_symop_operation_xyz
1 x,y,z
2 x+1/2,-y+1/2,-z+1/2
3 -x,y+1/2,-z
4 -x+1/2,-y,z+1/2
5 -x,-y,-z
6 -x+1/2,y+1/2,z+1/2
7 x,-y+1/2,z
8 x+1/2,y,-z+1/2
 
loop_
_atom_site_label
_atom_site_type_symbol
_atom_site_symmetry_multiplicity
_atom_site_Wyckoff_label
_atom_site_fract_x
_atom_site_fract_y
_atom_site_fract_z
_atom_site_occupancy
Mo1 Mo   4 c 0.09846 0.25000 0.09188 1.00000
O1  O    4 c 0.21308 0.25000 0.04440 1.00000
O2  O    4 c 0.08586 0.25000 0.52567 1.00000
O3  O    4 c 0.43834 0.25000 0.50894 1.00000
data_WO2_mP12
_audit_creation_method FINDSYM
 
_cell_length_a    5.5535430900
_cell_length_b    4.9273923500
_cell_length_c    5.5846562500
_cell_angle_alpha 90.0000000000
_cell_angle_beta  118.5217070000
_cell_angle_gamma 90.0000000000
 
_symmetry_space_group_name_H-M "P 1 21 1"
_symmetry_Int_Tables_number 4
_space_group.reference_setting '004:P 2yb'
_space_group.transform_Pp_abc a,b,c;0,0,0
 
loop_
_space_group_symop_id
_space_group_symop_operation_xyz
1 x,y,z
2 -x,y+1/2,-z
 
loop_
_atom_site_label
_atom_site_type_symbol
_atom_site_symmetry_multiplicity
_atom_site_Wyckoff_label
_atom_site_fract_x
_atom_site_fract_y
_atom_site_fract_z
_atom_site_occupancy
W1_a  W    2 a 0.23368  -0.00870 -0.03671 1.00000
W2_b W   2 a 0.26631  0.00869  0.53672  1.00000
O1  O    2 a 0.01080  0.21957  0.62701  1.00000
O2  O    2 a 0.48921  0.78044  0.87299  1.00000
O3  O    2 a -0.04656 0.69697  0.84126  1.00000
O4  O    2 a 0.54654  0.30303  0.65872  1.00000
data_WO3_mP16
_audit_creation_method FINDSYM
 
_cell_length_a    5.4162817900
_cell_length_b    5.4442740100
_cell_length_c    7.7311914900
_cell_angle_alpha 90.0000000000
_cell_angle_beta  90.0062390000
_cell_angle_gamma 90.0000000000
 
_symmetry_space_group_name_H-M "P 1 c 1"
_symmetry_Int_Tables_number 7
_space_group.reference_setting '007:P -2yc'
_space_group.transform_Pp_abc a,b,c;0,0,0
 
loop_
_space_group_symop_id
_space_group_symop_operation_xyz
1 x,y,z
2 x,-y,z+1/2
 
loop_
_atom_site_label
_atom_site_type_symbol
_atom_site_symmetry_multiplicity
_atom_site_Wyckoff_label
_atom_site_fract_x
_atom_site_fract_y
_atom_site_fract_z
_atom_site_occupancy
W1 W   2 a 0.00026 -0.04167 -0.00753 1.00000
W2 W   2 a 0.50039 0.45833  0.04734  1.00000
O1 O   2 a 0.24927 0.74561  0.00658  1.00000
O2 O   2 a 0.25139 0.24560  0.03322  1.00000
O3 O   2 a 0.75052 0.74643  0.00658  1.00000
O4 O   2 a 0.75013 0.24644  0.03322  1.00000
O5 O   2 a 0.00031 0.01737  0.76734  1.00000
O6 O   2 a 0.50033 0.48264  0.77246  1.00000
data_WO3_aP32
_audit_creation_method FINDSYM
 
_cell_length_a    7.4848585200
_cell_length_b    7.7513245000
_cell_length_c    7.8702648900
_cell_angle_alpha 90.0019330000
_cell_angle_beta  90.0004600000
_cell_angle_gamma 90.0033130000
 
_symmetry_space_group_name_H-M "P -1"
_symmetry_Int_Tables_number 2
_space_group.reference_setting '002:-P 1'
_space_group.transform_Pp_abc a,b,c;0,0,0
 
loop_
_space_group_symop_id
_space_group_symop_operation_xyz
1 x,y,z
2 -x,-y,-z
 
loop_
_atom_site_label
_atom_site_type_symbol
_atom_site_symmetry_multiplicity
_atom_site_Wyckoff_label
_atom_site_fract_x
_atom_site_fract_y
_atom_site_fract_z
_atom_site_occupancy
W1  W   2 i 0.25879 0.03228  0.28120  1.00000
W2  W   2 i 0.25884 0.53227  0.21879  1.00000
W3  W   2 i 0.24120 0.03231  0.78116  1.00000
W4  W   2 i 0.24113 0.53231  0.71882  1.00000
O1  O   2 i 0.00082 -0.00171 0.23972  1.00000
O2  O   2 i 0.50082 0.50164  0.23983  1.00000
O3  O   2 i 0.00081 0.49840  0.26020  1.00000
O4  O   2 i 0.50081 0.00172  0.26024  1.00000
O5  O   2 i 0.25082 0.25858  0.25582  1.00000
O6  O   2 i 0.25096 0.75856  0.24424  1.00000
O7  O   2 i 0.24916 0.25855  0.75513  1.00000
O8  O   2 i 0.24900 0.75856  0.74485  1.00000
O9  O   2 i 0.25853 0.01527  0.00270  1.00000
O10 O   2 i 0.25843 0.51525  0.49727  1.00000
O11 O   2 i 0.24154 0.51458  -0.00273 1.00000
O12 O   2 i 0.24147 0.01455  0.50269  1.00000
data_WO3_mP32
_audit_creation_method FINDSYM
 
_cell_length_a    7.4374643600
_cell_length_b    7.7767624800
_cell_length_c    10.8531892629
_cell_angle_alpha 90.0000000000
_cell_angle_beta  133.2565800031
_cell_angle_gamma 90.0000000000
 
_symmetry_space_group_name_H-M "P 1 21/c 1"
_symmetry_Int_Tables_number 14
_space_group.reference_setting '014:-P 2ybc'
_space_group.transform_Pp_abc a,b,c;0,0,0
 
loop_
_space_group_symop_id
_space_group_symop_operation_xyz
1 x,y,z
2 -x,y+1/2,-z+1/2
3 -x,-y,-z
4 x,-y+1/2,z+1/2
 
loop_
_atom_site_label
_atom_site_type_symbol
_atom_site_symmetry_multiplicity
_atom_site_Wyckoff_label
_atom_site_fract_x
_atom_site_fract_y
_atom_site_fract_z
_atom_site_occupancy
W1 W   4 e -0.03222 0.46519  0.21797 1.00000
W2 W   4 e 0.46821  0.46505  0.71803 1.00000
O1 O   4 e 0.74954  0.50039  0.24956 1.00000
O2 O   4 e 0.74965  -0.00036 0.24964 1.00000
O3 O   4 e -0.00658 0.24015  0.24383 1.00000
O4 O   4 e 0.49488  0.24009  0.74446 1.00000
O5 O   4 e 0.24687  0.48189  0.49723 1.00000
O6 O   4 e 0.25243  -0.01743 0.50279 1.00000
data_WO3_oP32
_audit_creation_method FINDSYM
 
_cell_length_a    7.4387070800
_cell_length_b    7.9030660500
_cell_length_c    7.7775025200
_cell_angle_alpha 90.0000000000
_cell_angle_beta  90.0000000000
_cell_angle_gamma 90.0000000000
 
_symmetry_space_group_name_H-M "P 21/b 2/c 21/n"
_symmetry_Int_Tables_number 60
_space_group.reference_setting '060:-P 2n 2ab'
_space_group.transform_Pp_abc a,b,c;0,0,0
 
loop_
_space_group_symop_id
_space_group_symop_operation_xyz
1 x,y,z
2 x+1/2,-y+1/2,-z
3 -x,y,-z+1/2
4 -x+1/2,-y+1/2,z+1/2
5 -x,-y,-z
6 -x+1/2,y+1/2,z
7 x,-y,z+1/2
8 x+1/2,y+1/2,-z+1/2
 
loop_
_atom_site_label
_atom_site_type_symbol
_atom_site_symmetry_multiplicity
_atom_site_Wyckoff_label
_atom_site_fract_x
_atom_site_fract_y
_atom_site_fract_z
_atom_site_occupancy
W1 W   8 d 0.24988 0.78189 0.03478  1.00000
O1 O   8 d 0.49995 0.74926 -0.00062 1.00000
O2 O   8 d 0.25062 0.75590 0.25976  1.00000
O3 O   8 d 0.24927 0.50273 0.01762  1.00000
data_WO3_tP16
_audit_creation_method FINDSYM
 
_cell_length_a    5.3097267900
_cell_length_b    5.3097267900
_cell_length_c    8.0406550100
_cell_angle_alpha 90.0000000000
_cell_angle_beta  90.0000000000
_cell_angle_gamma 90.0000000000
 
_symmetry_space_group_name_H-M "P 4/n 21/c 2/c (origin choice 2)"
_symmetry_Int_Tables_number 130
_space_group.reference_setting '130:-P 4a 2ac'
_space_group.transform_Pp_abc a,b,c;0,0,0
 
loop_
_space_group_symop_id
_space_group_symop_operation_xyz
1 x,y,z
2 x+1/2,-y,-z+1/2
3 -x,y+1/2,-z+1/2
4 -x+1/2,-y+1/2,z
5 -y,-x,-z+1/2
6 -y+1/2,x,z
7 y,-x+1/2,z
8 y+1/2,x+1/2,-z+1/2
9 -x,-y,-z
10 -x+1/2,y,z+1/2
11 x,-y+1/2,z+1/2
12 x+1/2,y+1/2,-z
13 y,x,z+1/2
14 y+1/2,-x,-z
15 -y,x+1/2,-z
16 -y+1/2,-x+1/2,z+1/2
 
loop_
_atom_site_label
_atom_site_type_symbol
_atom_site_symmetry_multiplicity
_atom_site_Wyckoff_label
_atom_site_fract_x
_atom_site_fract_y
_atom_site_fract_z
_atom_site_occupancy
W1 W   4 c 0.25000  0.25000 0.78601 1.00000
O1 O   4 c 0.25000  0.25000 0.50143 1.00000
O2 O   8 f -0.00953 0.00953 0.25000 1.00000
data_WO3_tP8
_audit_creation_method FINDSYM
 
_cell_length_a    5.3136548000
_cell_length_b    5.3136548000
_cell_length_c    4.0201331200
_cell_angle_alpha 90.0000000000
_cell_angle_beta  90.0000000000
_cell_angle_gamma 90.0000000000
 
_symmetry_space_group_name_H-M "P 4/n 21/m 2/m (origin choice 2)"
_symmetry_Int_Tables_number 129
_space_group.reference_setting '129:-P 4a 2a'
_space_group.transform_Pp_abc a,b,c;0,0,0
 
loop_
_space_group_symop_id
_space_group_symop_operation_xyz
1 x,y,z
2 x+1/2,-y,-z
3 -x,y+1/2,-z
4 -x+1/2,-y+1/2,z
5 -y,-x,-z
6 -y+1/2,x,z
7 y,-x+1/2,z
8 y+1/2,x+1/2,-z
9 -x,-y,-z
10 -x+1/2,y,z
11 x,-y+1/2,z
12 x+1/2,y+1/2,-z
13 y,x,z
14 y+1/2,-x,-z
15 -y,x+1/2,-z
16 -y+1/2,-x+1/2,z
 
loop_
_atom_site_label
_atom_site_type_symbol
_atom_site_symmetry_multiplicity
_atom_site_Wyckoff_label
_atom_site_fract_x
_atom_site_fract_y
_atom_site_fract_z
_atom_site_occupancy
W1 W   2 c 0.25000 0.25000 -0.07192 1.00000
O1 O   2 c 0.25000 0.25000 0.49721  1.00000
O2 O   4 d 0.00000 0.00000 0.00000  1.00000
data_WO3_hP12
_audit_creation_method FINDSYM
 
_cell_length_a    7.4171808500
_cell_length_b    7.4171808500
_cell_length_c    3.8087330100
_cell_angle_alpha 90.0000000000
_cell_angle_beta  90.0000000000
_cell_angle_gamma 120.0000000000
 
_symmetry_space_group_name_H-M "P 6/m 2/m 2/m"
_symmetry_Int_Tables_number 191
_space_group.reference_setting '191:-P 6 2'
_space_group.transform_Pp_abc a,b,c;0,0,0
 
loop_
_space_group_symop_id
_space_group_symop_operation_xyz
1 x,y,z
2 x-y,x,z
3 -y,x-y,z
4 -x,-y,z
5 -x+y,-x,z
6 y,-x+y,z
7 x-y,-y,-z
8 x,x-y,-z
9 y,x,-z
10 -x+y,y,-z
11 -x,-x+y,-z
12 -y,-x,-z
13 -x,-y,-z
14 -x+y,-x,-z
15 y,-x+y,-z
16 x,y,-z
17 x-y,x,-z
18 -y,x-y,-z
19 -x+y,y,z
20 -x,-x+y,z
21 -y,-x,z
22 x-y,-y,z
23 x,x-y,z
24 y,x,z
 
loop_
_atom_site_label
_atom_site_type_symbol
_atom_site_symmetry_multiplicity
_atom_site_Wyckoff_label
_atom_site_fract_x
_atom_site_fract_y
_atom_site_fract_z
_atom_site_occupancy
W1 W   3 f 0.50000 0.00000 0.00000 1.00000
O1 O   3 g 0.50000 0.00000 0.50000 1.00000
O2 O   6 l 0.21532 0.43065 0.00000 1.00000
data_MnO_cF8
_audit_creation_method FINDSYM
 
_cell_length_a    3.1594820071
_cell_length_b    3.1594820071
_cell_length_c    15.1906169424
_cell_angle_alpha 90.0000000000
_cell_angle_beta  90.0000000000
_cell_angle_gamma 120.0000000000
 
_symmetry_space_group_name_H-M "R -3 2/m (hexagonal axes)"
_symmetry_Int_Tables_number 166
_space_group.reference_setting '166:-R 3 2"'
_space_group.transform_Pp_abc a,b,c;0,0,0
 
loop_
_space_group_symop_id
_space_group_symop_operation_xyz
1 x,y,z
2 -y,x-y,z
3 -x+y,-x,z
4 y,x,-z
5 -x,-x+y,-z
6 x-y,-y,-z
7 -x,-y,-z
8 y,-x+y,-z
9 x-y,x,-z
10 -y,-x,z
11 x,x-y,z
12 -x+y,y,z
13 x+1/3,y+2/3,z+2/3
14 -y+1/3,x-y+2/3,z+2/3
15 -x+y+1/3,-x+2/3,z+2/3
16 y+1/3,x+2/3,-z+2/3
17 -x+1/3,-x+y+2/3,-z+2/3
18 x-y+1/3,-y+2/3,-z+2/3
19 -x+1/3,-y+2/3,-z+2/3
20 y+1/3,-x+y+2/3,-z+2/3
21 x-y+1/3,x+2/3,-z+2/3
22 -y+1/3,-x+2/3,z+2/3
23 x+1/3,x-y+2/3,z+2/3
24 -x+y+1/3,y+2/3,z+2/3
25 x+2/3,y+1/3,z+1/3
26 -y+2/3,x-y+1/3,z+1/3
27 -x+y+2/3,-x+1/3,z+1/3
28 y+2/3,x+1/3,-z+1/3
29 -x+2/3,-x+y+1/3,-z+1/3
30 x-y+2/3,-y+1/3,-z+1/3
31 -x+2/3,-y+1/3,-z+1/3
32 y+2/3,-x+y+1/3,-z+1/3
33 x-y+2/3,x+1/3,-z+1/3
34 -y+2/3,-x+1/3,z+1/3
35 x+2/3,x-y+1/3,z+1/3
36 -x+y+2/3,y+1/3,z+1/3
 
loop_
_atom_site_label
_atom_site_type_symbol
_atom_site_symmetry_multiplicity
_atom_site_Wyckoff_label
_atom_site_fract_x
_atom_site_fract_y
_atom_site_fract_z
_atom_site_occupancy
Mn1_a Mn   3 a 0.00000 0.00000 0.00000 1.00000
Mn2_b Mn   3 b 0.00000 0.00000 0.50000 1.00000
O1  O    6 c 0.00000 0.00000 0.25000 1.00000
data_MnO_hP4
_audit_creation_method FINDSYM
 
_cell_length_a    3.4300607400
_cell_length_b    5.7862651900
_cell_length_c    5.3921513900
_cell_angle_alpha 90.0000000000
_cell_angle_beta  90.0000000000
_cell_angle_gamma 90.0000000000
 
_symmetry_space_group_name_H-M "P m c 21"
_symmetry_Int_Tables_number 26
_space_group.reference_setting '026:P 2c -2'
_space_group.transform_Pp_abc a,b,c;0,0,0
 
loop_
_space_group_symop_id
_space_group_symop_operation_xyz
1 x,y,z
2 -x,-y,z+1/2
3 -x,y,z
4 x,-y,z+1/2
 
loop_
_atom_site_label
_atom_site_type_symbol
_atom_site_symmetry_multiplicity
_atom_site_Wyckoff_label
_atom_site_fract_x
_atom_site_fract_y
_atom_site_fract_z
_atom_site_occupancy
Mn1_a Mn   2 a 0.00000 0.67539 0.00200 1.00000
Mn2_b Mn   2 b 0.50000 0.17539 0.00200 1.00000
O1  O    2 a 0.00000 0.66242 0.38443 1.00000
O2  O    2 b 0.50000 0.16242 0.38443 1.00000
data_Mn2O3_oP80
_audit_creation_method FINDSYM
 
_cell_length_a    9.3837452100
_cell_length_b    9.4374229100
_cell_length_c    9.4928890100
_cell_angle_alpha 90.0000000000
_cell_angle_beta  90.0000000000
_cell_angle_gamma 90.0000000000
 
_symmetry_space_group_name_H-M "P 21/b 21/c 21/a"
_symmetry_Int_Tables_number 61
_space_group.reference_setting '061:-P 2ac 2ab'
_space_group.transform_Pp_abc a,b,c;0,0,0
 
loop_
_space_group_symop_id
_space_group_symop_operation_xyz
1 x,y,z
2 x+1/2,-y+1/2,-z
3 -x,y+1/2,-z+1/2
4 -x+1/2,-y,z+1/2
5 -x,-y,-z
6 -x+1/2,y+1/2,z
7 x,-y+1/2,z+1/2
8 x+1/2,y,-z+1/2
 
loop_
_atom_site_label
_atom_site_type_symbol
_atom_site_symmetry_multiplicity
_atom_site_Wyckoff_label
_atom_site_fract_x
_atom_site_fract_y
_atom_site_fract_z
_atom_site_occupancy
Mn1_a Mn   4 a 0.00000  0.00000  0.00000  1.00000
Mn2_a Mn   4 b 0.00000  0.00000  0.50000  1.00000
Mn3_b Mn   8 c 0.28210  -0.01545 0.25587  1.00000
Mn4_a Mn   8 c 0.00962  0.23993  0.28467  1.00000
Mn5_b Mn   8 c 0.25758  0.28725  0.00227  1.00000
O1  O    8 c 0.14088  0.15772  -0.08920 1.00000
O2  O    8 c 0.13845  -0.08547 0.12734  1.00000
O3  O    8 c -0.07909 0.12020  0.14595  1.00000
O4  O    8 c 0.61983  0.64284  0.41710  1.00000
O5  O    8 c 0.65028  0.42674  0.62338  1.00000
O6  O    8 c 0.40441  0.64058  0.65105  1.00000
data_Mn2O3_cI80
_audit_creation_method FINDSYM
 
_cell_length_a    9.4519784723
_cell_length_b    9.4519784723
_cell_length_c    9.4519784723
_cell_angle_alpha 90.0000000000
_cell_angle_beta  90.0000000000
_cell_angle_gamma 90.0000000000
 
_symmetry_space_group_name_H-M "I 21/a -3"
_symmetry_Int_Tables_number 206
_space_group.reference_setting '206:-I 2b 2c 3'
_space_group.transform_Pp_abc a,b,c;0,0,0
 
loop_
_space_group_symop_id
_space_group_symop_operation_xyz
1 x,y,z
2 x,-y,-z+1/2
3 -x+1/2,y,-z
4 -x,-y+1/2,z
5 y,z,x
6 y,-z,-x+1/2
7 -y+1/2,z,-x
8 -y,-z+1/2,x
9 z,x,y
10 z,-x,-y+1/2
11 -z+1/2,x,-y
12 -z,-x+1/2,y
13 -x,-y,-z
14 -x,y,z+1/2
15 x+1/2,-y,z
16 x,y+1/2,-z
17 -y,-z,-x
18 -y,z,x+1/2
19 y+1/2,-z,x
20 y,z+1/2,-x
21 -z,-x,-y
22 -z,x,y+1/2
23 z+1/2,-x,y
24 z,x+1/2,-y
25 x+1/2,y+1/2,z+1/2
26 x+1/2,-y+1/2,-z
27 -x,y+1/2,-z+1/2
28 -x+1/2,-y,z+1/2
29 y+1/2,z+1/2,x+1/2
30 y+1/2,-z+1/2,-x
31 -y,z+1/2,-x+1/2
32 -y+1/2,-z,x+1/2
33 z+1/2,x+1/2,y+1/2
34 z+1/2,-x+1/2,-y
35 -z,x+1/2,-y+1/2
36 -z+1/2,-x,y+1/2
37 -x+1/2,-y+1/2,-z+1/2
38 -x+1/2,y+1/2,z
39 x,-y+1/2,z+1/2
40 x+1/2,y,-z+1/2
41 -y+1/2,-z+1/2,-x+1/2
42 -y+1/2,z+1/2,x
43 y,-z+1/2,x+1/2
44 y+1/2,z,-x+1/2
45 -z+1/2,-x+1/2,-y+1/2
46 -z+1/2,x+1/2,y
47 z,-x+1/2,y+1/2
48 z+1/2,x,-y+1/2
 
loop_
_atom_site_label
_atom_site_type_symbol
_atom_site_symmetry_multiplicity
_atom_site_Wyckoff_label
_atom_site_fract_x
_atom_site_fract_y
_atom_site_fract_z
_atom_site_occupancy
Mn1 Mn   8 a 0.00000 0.00000 0.00000 1.00000
Mn2 Mn  24 d 0.28541 0.00000 0.25000 1.00000
O1  O   48 e 0.14708 0.08391 0.37148 1.00000
data_Mn3O4_tI28
_audit_creation_method FINDSYM
 
_cell_length_a    5.7962219844
_cell_length_b    5.7853282988
_cell_length_c    9.4527598813
_cell_angle_alpha 90.0000000000
_cell_angle_beta  90.0000000000
_cell_angle_gamma 90.0000000000
 
_symmetry_space_group_name_H-M "I 21/m 21/m 21/a"
_symmetry_Int_Tables_number 74
_space_group.reference_setting '074:-I 2b 2'
_space_group.transform_Pp_abc a,b,c;0,0,0
 
loop_
_space_group_symop_id
_space_group_symop_operation_xyz
1 x,y,z
2 x,-y,-z
3 -x,y+1/2,-z
4 -x,-y+1/2,z
5 -x,-y,-z
6 -x,y,z
7 x,-y+1/2,z
8 x,y+1/2,-z
9 x+1/2,y+1/2,z+1/2
10 x+1/2,-y+1/2,-z+1/2
11 -x+1/2,y,-z+1/2
12 -x+1/2,-y,z+1/2
13 -x+1/2,-y+1/2,-z+1/2
14 -x+1/2,y+1/2,z+1/2
15 x+1/2,-y,z+1/2
16 x+1/2,y,-z+1/2
 
loop_
_atom_site_label
_atom_site_type_symbol
_atom_site_symmetry_multiplicity
_atom_site_Wyckoff_label
_atom_site_fract_x
_atom_site_fract_y
_atom_site_fract_z
_atom_site_occupancy
Mn1_a Mn   4 e 0.00000 0.25000 0.87572 1.00000
Mn2_b Mn   4 b 0.00000 0.00000 0.50000 1.00000
Mn3_a Mn   4 c 0.25000 0.25000 0.25000 1.00000
O1  O    8 h 0.00000 0.02838 0.25890 1.00000
O2  O    8 i 0.22049 0.25000 0.49117 1.00000
data_MnO2_tI24
_audit_creation_method FINDSYM
 
_cell_length_a    13.7269765192
_cell_length_b    2.8616564162
_cell_length_c    9.7046087357
_cell_angle_alpha 90.0000000000
_cell_angle_beta  134.9816760314
_cell_angle_gamma 90.0000000000
 
_symmetry_space_group_name_H-M "C 1 2/m 1"
_symmetry_Int_Tables_number 12
_space_group.reference_setting '012:-C 2y'
_space_group.transform_Pp_abc a,b,c;0,0,0
 
loop_
_space_group_symop_id
_space_group_symop_operation_xyz
1 x,y,z
2 -x,y,-z
3 -x,-y,-z
4 x,-y,z
5 x+1/2,y+1/2,z
6 -x+1/2,y+1/2,-z
7 -x+1/2,-y+1/2,-z
8 x+1/2,-y+1/2,z
 
loop_
_atom_site_label
_atom_site_type_symbol
_atom_site_symmetry_multiplicity
_atom_site_Wyckoff_label
_atom_site_fract_x
_atom_site_fract_y
_atom_site_fract_z
_atom_site_occupancy
Mn1_a Mn   4 i 0.16702 0.00000 0.81819 1.00000
Mn2_b Mn   4 i 0.34893 0.00000 0.51603 1.00000
O1  O    4 i 0.20419 0.00000 0.04866 1.00000
O2  O    4 i 0.15566 0.00000 0.35973 1.00000
O3  O    4 i 0.45755 0.00000 0.29552 1.00000
O4  O    4 i 0.16197 0.00000 0.61952 1.00000
data_MnO2_oP12
_audit_creation_method FINDSYM
 
_cell_length_a    2.8620277600
_cell_length_b    4.5433383700
_cell_length_c    9.2111647600
_cell_angle_alpha 90.0000000000
_cell_angle_beta  90.0000000000
_cell_angle_gamma 90.0000000000
 
_symmetry_space_group_name_H-M "P m c 21"
_symmetry_Int_Tables_number 26
_space_group.reference_setting '026:P 2c -2'
_space_group.transform_Pp_abc a,b,c;0,0,0
 
loop_
_space_group_symop_id
_space_group_symop_operation_xyz
1 x,y,z
2 -x,-y,z+1/2
3 -x,y,z
4 x,-y,z+1/2
 
loop_
_atom_site_label
_atom_site_type_symbol
_atom_site_symmetry_multiplicity
_atom_site_Wyckoff_label
_atom_site_fract_x
_atom_site_fract_y
_atom_site_fract_z
_atom_site_occupancy
Mn1_a Mn   2 a 0.00000 0.78037  0.13551 1.00000
Mn2_b Mn   2 b 0.50000 0.28038  0.36451 1.00000
O1  O    2 a 0.00000 0.46137  0.46625 1.00000
O2  O    2 b 0.50000 -0.03863 0.03375 1.00000
O3  O    2 a 0.00000 0.07681  0.27816 1.00000
O4  O    2 b 0.50000 0.57676  0.22183 1.00000
data_MnO2_tP6
_audit_creation_method FINDSYM
 
_cell_length_a    6.1869149510
_cell_length_b    6.1869182985
_cell_length_c    2.8794540600
_cell_angle_alpha 90.0000000000
_cell_angle_beta  90.0000000000
_cell_angle_gamma 90.0000000000
 
_symmetry_space_group_name_H-M "C 2/m 2/m 2/m"
_symmetry_Int_Tables_number 65
_space_group.reference_setting '065:-C 2 2'
_space_group.transform_Pp_abc a,b,c;0,0,0
 
loop_
_space_group_symop_id
_space_group_symop_operation_xyz
1 x,y,z
2 x,-y,-z
3 -x,y,-z
4 -x,-y,z
5 -x,-y,-z
6 -x,y,z
7 x,-y,z
8 x,y,-z
9 x+1/2,y+1/2,z
10 x+1/2,-y+1/2,-z
11 -x+1/2,y+1/2,-z
12 -x+1/2,-y+1/2,z
13 -x+1/2,-y+1/2,-z
14 -x+1/2,y+1/2,z
15 x+1/2,-y+1/2,z
16 x+1/2,y+1/2,-z
 
loop_
_atom_site_label
_atom_site_type_symbol
_atom_site_symmetry_multiplicity
_atom_site_Wyckoff_label
_atom_site_fract_x
_atom_site_fract_y
_atom_site_fract_z
_atom_site_occupancy
Mn1_a Mn   2 a 0.00000 0.00000 0.00000 1.00000
Mn2_b Mn   2 c 0.50000 0.00000 0.50000 1.00000
O1  O    4 i 0.00000 0.30581 0.00000 1.00000
O2  O    4 h 0.80581 0.00000 0.50000 1.00000
data_MnO2_cF48
_audit_creation_method FINDSYM
 
_cell_length_a    5.7018001340
_cell_length_b    5.7017886198
_cell_length_c    8.0276077158
_cell_angle_alpha 90.0000000000
_cell_angle_beta  90.0000000000
_cell_angle_gamma 90.0000000000
 
_symmetry_space_group_name_H-M "I 21/m 21/m 21/a"
_symmetry_Int_Tables_number 74
_space_group.reference_setting '074:-I 2b 2'
_space_group.transform_Pp_abc a,b,c;0,0,0
 
loop_
_space_group_symop_id
_space_group_symop_operation_xyz
1 x,y,z
2 x,-y,-z
3 -x,y+1/2,-z
4 -x,-y+1/2,z
5 -x,-y,-z
6 -x,y,z
7 x,-y+1/2,z
8 x,y+1/2,-z
9 x+1/2,y+1/2,z+1/2
10 x+1/2,-y+1/2,-z+1/2
11 -x+1/2,y,-z+1/2
12 -x+1/2,-y,z+1/2
13 -x+1/2,-y+1/2,-z+1/2
14 -x+1/2,y+1/2,z+1/2
15 x+1/2,-y,z+1/2
16 x+1/2,y,-z+1/2
 
loop_
_atom_site_label
_atom_site_type_symbol
_atom_site_symmetry_multiplicity
_atom_site_Wyckoff_label
_atom_site_fract_x
_atom_site_fract_y
_atom_site_fract_z
_atom_site_occupancy
Mn1_a Mn   4 d 0.25000 0.25000 0.75000  1.00000
Mn2_b Mn   4 a 0.00000 0.00000 0.00000  1.00000
O1  O    8 i 0.22020 0.25000 -0.01379 1.00000
O2  O    8 h 0.00000 0.02980 0.76379  1.00000
data_Mn2O7_mP72
_audit_creation_method FINDSYM
 
_cell_length_a    6.9854801600
_cell_length_b    17.5043966600
_cell_length_c    9.5984202800
_cell_angle_alpha 90.0000000000
_cell_angle_beta  100.2109930000
_cell_angle_gamma 90.0000000000
 
_symmetry_space_group_name_H-M "P 1 21/c 1"
_symmetry_Int_Tables_number 14
_space_group.reference_setting '014:-P 2ybc'
_space_group.transform_Pp_abc a,b,c;0,0,0
 
loop_
_space_group_symop_id
_space_group_symop_operation_xyz
1 x,y,z
2 -x,y+1/2,-z+1/2
3 -x,-y,-z
4 x,-y+1/2,z+1/2
 
loop_
_atom_site_label
_atom_site_type_symbol
_atom_site_symmetry_multiplicity
_atom_site_Wyckoff_label
_atom_site_fract_x
_atom_site_fract_y
_atom_site_fract_z
_atom_site_occupancy
Mn1 Mn   4 e 0.35829  0.75523  0.04365  1.00000
Mn2 Mn   4 e -0.06853 0.75512  0.88800  1.00000
Mn3 Mn   4 e 0.79165  0.00471  0.17387  1.00000
Mn4 Mn   4 e 0.21860  0.00427  0.32877  1.00000
O1  O    4 e 0.14444  0.70815  -0.03343 1.00000
O2  O    4 e 0.42650  0.80535  -0.07178 1.00000
O3  O    4 e 0.50999  0.69284  0.09941  1.00000
O4  O    4 e 0.31059  0.80597  0.16576  1.00000
O5  O    4 e 0.86747  0.80828  0.00076  1.00000
O6  O    4 e 0.77704  0.69283  0.83780  1.00000
O7  O    4 e -0.02173 0.80285  0.76162  1.00000
O8  O    4 e 0.00461  -0.04264 0.25143  1.00000
O9  O    4 e 0.83789  0.05288  0.04786  1.00000
O10 O    4 e 0.63673  -0.05735 0.12335  1.00000
O11 O    4 e 0.72867  0.05753  0.28753  1.00000
O12 O    4 e 0.28705  0.05455  0.21365  1.00000
O13 O    4 e 0.37016  -0.05821 0.38432  1.00000
O14 O    4 e 0.17063  0.05483  0.45101  1.00000
data_TcO2_mP12
_audit_creation_method FINDSYM
 
_cell_length_a    5.5654069600
_cell_length_b    4.6106621600
_cell_length_c    5.5754367200
_cell_angle_alpha 90.0000000000
_cell_angle_beta  111.5553380000
_cell_angle_gamma 90.0000000000
 
_symmetry_space_group_name_H-M "P 1 21 1"
_symmetry_Int_Tables_number 4
_space_group.reference_setting '004:P 2yb'
_space_group.transform_Pp_abc a,b,c;0,0,0
 
loop_
_space_group_symop_id
_space_group_symop_operation_xyz
1 x,y,z
2 -x,y+1/2,-z
 
loop_
_atom_site_label
_atom_site_type_symbol
_atom_site_symmetry_multiplicity
_atom_site_Wyckoff_label
_atom_site_fract_x
_atom_site_fract_y
_atom_site_fract_z
_atom_site_occupancy
O1  O    2 a -0.09810 0.80848  0.84530  1.00000
O2  O    2 a 0.09810  0.19152  0.65470  1.00000
O3  O    2 a 0.59812  0.30836  0.65485  1.00000
O4  O    2 a 0.40189  0.69164  0.84515  1.00000
Tc1_a Tc   2 a 0.74997  -0.00010 0.50001  1.00000
Tc2_b Tc   2 a 0.25003  0.00009  -0.00001 1.00000
data_Tc2O7_oP36
_audit_creation_method FINDSYM
 
_cell_length_a    13.8517235200
_cell_length_b    7.6004080100
_cell_length_c    5.7620222600
_cell_angle_alpha 90.0000000000
_cell_angle_beta  90.0000000000
_cell_angle_gamma 90.0000000000
 
_symmetry_space_group_name_H-M "P 21/b 21/c 21/a"
_symmetry_Int_Tables_number 61
_space_group.reference_setting '061:-P 2ac 2ab'
_space_group.transform_Pp_abc a,b,c;0,0,0
 
loop_
_space_group_symop_id
_space_group_symop_operation_xyz
1 x,y,z
2 x+1/2,-y+1/2,-z
3 -x,y+1/2,-z+1/2
4 -x+1/2,-y,z+1/2
5 -x,-y,-z
6 -x+1/2,y+1/2,z
7 x,-y+1/2,z+1/2
8 x+1/2,y,-z+1/2
 
loop_
_atom_site_label
_atom_site_type_symbol
_atom_site_symmetry_multiplicity
_atom_site_Wyckoff_label
_atom_site_fract_x
_atom_site_fract_y
_atom_site_fract_z
_atom_site_occupancy
Tc1 Tc   8 c 0.10434 0.01417  0.20006 1.00000
O1  O    4 a 0.00000 0.00000  0.00000 1.00000
O2  O    8 c 0.11479 0.21868  0.30739 1.00000
O3  O    8 c 0.20728 -0.04174 0.06720 1.00000
O4  O    8 c 0.08500 0.87483  0.42224 1.00000
data_ReO2_mP12
_audit_creation_method FINDSYM
 
_cell_length_a    5.5541492600
_cell_length_b    4.8637286400
_cell_length_c    5.6064262500
_cell_angle_alpha 90.0000000000
_cell_angle_beta  118.0775010000
_cell_angle_gamma 90.0000000000
 
_symmetry_space_group_name_H-M "P 1 21 1"
_symmetry_Int_Tables_number 4
_space_group.reference_setting '004:P 2yb'
_space_group.transform_Pp_abc a,b,c;0,0,0
 
loop_
_space_group_symop_id
_space_group_symop_operation_xyz
1 x,y,z
2 -x,y+1/2,-z
 
loop_
_atom_site_label
_atom_site_type_symbol
_atom_site_symmetry_multiplicity
_atom_site_Wyckoff_label
_atom_site_fract_x
_atom_site_fract_y
_atom_site_fract_z
_atom_site_occupancy
Re1_a Re   2 a 0.76469 0.00833  0.53126  1.00000
Re2_b Re   2 a 0.23530 -0.00838 -0.03125 1.00000
O1  O    2 a 0.88112 0.80330  0.87821  1.00000
O2  O    2 a 0.11885 0.19673  0.62183  1.00000
O3  O    2 a 0.61020 0.32281  0.65949  1.00000
O4  O    2 a 0.38983 0.67721  0.84049  1.00000
data_ReO2_oP12
_audit_creation_method FINDSYM
 
_cell_length_a    4.6058623600
_cell_length_b    4.8362397800
_cell_length_c    5.6880429100
_cell_angle_alpha 90.0000000000
_cell_angle_beta  90.0000000000
_cell_angle_gamma 90.0000000000
 
_symmetry_space_group_name_H-M "P 21 21 2"
_symmetry_Int_Tables_number 18
_space_group.reference_setting '018:P 2 2ab'
_space_group.transform_Pp_abc a,b,c;0,0,0
 
loop_
_space_group_symop_id
_space_group_symop_operation_xyz
1 x,y,z
2 x+1/2,-y+1/2,-z
3 -x+1/2,y+1/2,-z
4 -x,-y,z
 
loop_
_atom_site_label
_atom_site_type_symbol
_atom_site_symmetry_multiplicity
_atom_site_Wyckoff_label
_atom_site_fract_x
_atom_site_fract_y
_atom_site_fract_z
_atom_site_occupancy
Re1_a Re   2 b 0.00000 0.50000 0.14268 1.00000
Re2_b Re   2 a 0.00000 0.00000 0.64266 1.00000
O1  O    4 c 0.34013 0.24198 0.11134 1.00000
O2  O    4 c 0.15984 0.75806 0.38862 1.00000
data_ReO2_tP6
_audit_creation_method FINDSYM
 
_cell_length_a    6.5423351371
_cell_length_b    6.5423781851
_cell_length_c    3.1969968400
_cell_angle_alpha 90.0000000000
_cell_angle_beta  90.0000000000
_cell_angle_gamma 90.0000000000
 
_symmetry_space_group_name_H-M "C 2/m 2/m 2/m"
_symmetry_Int_Tables_number 65
_space_group.reference_setting '065:-C 2 2'
_space_group.transform_Pp_abc a,b,c;0,0,0
 
loop_
_space_group_symop_id
_space_group_symop_operation_xyz
1 x,y,z
2 x,-y,-z
3 -x,y,-z
4 -x,-y,z
5 -x,-y,-z
6 -x,y,z
7 x,-y,z
8 x,y,-z
9 x+1/2,y+1/2,z
10 x+1/2,-y+1/2,-z
11 -x+1/2,y+1/2,-z
12 -x+1/2,-y+1/2,z
13 -x+1/2,-y+1/2,-z
14 -x+1/2,y+1/2,z
15 x+1/2,-y+1/2,z
16 x+1/2,y+1/2,-z
 
loop_
_atom_site_label
_atom_site_type_symbol
_atom_site_symmetry_multiplicity
_atom_site_Wyckoff_label
_atom_site_fract_x
_atom_site_fract_y
_atom_site_fract_z
_atom_site_occupancy
Re1_a Re   2 a 0.00000 0.00000 0.00000 1.00000
Re2_b Re   2 c 0.50000 0.00000 0.50000 1.00000
O1  O    4 i 0.00000 0.30805 0.00000 1.00000
O2  O    4 h 0.80806 0.00000 0.50000 1.00000
data_ReO3_cP4
_audit_creation_method FINDSYM
 
_cell_length_a    3.7575390700
_cell_length_b    3.7575390700
_cell_length_c    3.7575390700
_cell_angle_alpha 90.0000000000
_cell_angle_beta  90.0000000000
_cell_angle_gamma 90.0000000000
 
_symmetry_space_group_name_H-M "P 4/m -3 2/m"
_symmetry_Int_Tables_number 221
_space_group.reference_setting '221:-P 4 2 3'
_space_group.transform_Pp_abc a,b,c;0,0,0
 
loop_
_space_group_symop_id
_space_group_symop_operation_xyz
1 x,y,z
2 x,-y,-z
3 -x,y,-z
4 -x,-y,z
5 y,z,x
6 y,-z,-x
7 -y,z,-x
8 -y,-z,x
9 z,x,y
10 z,-x,-y
11 -z,x,-y
12 -z,-x,y
13 -y,-x,-z
14 -y,x,z
15 y,-x,z
16 y,x,-z
17 -x,-z,-y
18 -x,z,y
19 x,-z,y
20 x,z,-y
21 -z,-y,-x
22 -z,y,x
23 z,-y,x
24 z,y,-x
25 -x,-y,-z
26 -x,y,z
27 x,-y,z
28 x,y,-z
29 -y,-z,-x
30 -y,z,x
31 y,-z,x
32 y,z,-x
33 -z,-x,-y
34 -z,x,y
35 z,-x,y
36 z,x,-y
37 y,x,z
38 y,-x,-z
39 -y,x,-z
40 -y,-x,z
41 x,z,y
42 x,-z,-y
43 -x,z,-y
44 -x,-z,y
45 z,y,x
46 z,-y,-x
47 -z,y,-x
48 -z,-y,x
 
loop_
_atom_site_label
_atom_site_type_symbol
_atom_site_symmetry_multiplicity
_atom_site_Wyckoff_label
_atom_site_fract_x
_atom_site_fract_y
_atom_site_fract_z
_atom_site_occupancy
Re1 Re   1 a 0.00000 0.00000 0.00000 1.00000
O1  O    3 d 0.50000 0.00000 0.00000 1.00000
data_Re2O7_oP72
_audit_creation_method FINDSYM
 
_cell_length_a    12.6934672000
_cell_length_b    15.4426190000
_cell_length_c    5.5306627600
_cell_angle_alpha 90.0000000000
_cell_angle_beta  90.0000000000
_cell_angle_gamma 90.0000000000
 
_symmetry_space_group_name_H-M "P 21 21 21"
_symmetry_Int_Tables_number 19
_space_group.reference_setting '019:P 2ac 2ab'
_space_group.transform_Pp_abc a,b,c;0,0,0
 
loop_
_space_group_symop_id
_space_group_symop_operation_xyz
1 x,y,z
2 x+1/2,-y+1/2,-z
3 -x,y+1/2,-z+1/2
4 -x+1/2,-y,z+1/2
 
loop_
_atom_site_label
_atom_site_type_symbol
_atom_site_symmetry_multiplicity
_atom_site_Wyckoff_label
_atom_site_fract_x
_atom_site_fract_y
_atom_site_fract_z
_atom_site_occupancy
Re1 Re   4 a -0.02477 0.86545  0.07650  1.00000
Re2 Re   4 a 0.76401  0.86171  0.57658  1.00000
Re3 Re   4 a 0.02314  0.64069  0.82695  1.00000
Re4 Re   4 a 0.72017  0.63717  0.31670  1.00000
O1  O    4 a 0.87184  0.83843  0.76349  1.00000
O2  O    4 a 0.08820  0.86374  0.78987  1.00000
O3  O    4 a -0.00100 0.73338  0.00953  1.00000
O4  O    4 a 0.07560  0.87024  0.27733  1.00000
O5  O    4 a -0.04723 -0.02912 0.01302  1.00000
O6  O    4 a -0.00502 0.54747  -0.02651 1.00000
O7  O    4 a -0.05645 0.64682  0.58255  1.00000
O8  O    4 a 0.86852  0.84024  0.26493  1.00000
O9  O    4 a 0.15407  0.64217  0.71458  1.00000
O10 O    4 a 0.74331  0.72846  0.50391  1.00000
O11 O    4 a 0.66313  0.86065  0.77698  1.00000
O12 O    4 a 0.78036  -0.03160 0.52381  1.00000
O13 O    4 a 0.75186  0.54386  0.45900  1.00000
O14 O    4 a 0.79835  0.64668  0.07049  1.00000
data_Fe3O4_cF56
_audit_creation_method FINDSYM
 
_cell_length_a    8.4025197864
_cell_length_b    8.4025197864
_cell_length_c    8.4025197864
_cell_angle_alpha 90.0000000000
_cell_angle_beta  90.0000000000
_cell_angle_gamma 90.0000000000
 
_symmetry_space_group_name_H-M "F 41/d -3 2/m (origin choice 2)"
_symmetry_Int_Tables_number 227
_space_group.reference_setting '227:-F 4vw 2vw 3'
_space_group.transform_Pp_abc a,b,c;0,0,0
 
loop_
_space_group_symop_id
_space_group_symop_operation_xyz
1 x,y,z
2 x,-y+1/4,-z+1/4
3 -x+1/4,y,-z+1/4
4 -x+1/4,-y+1/4,z
5 y,z,x
6 y,-z+1/4,-x+1/4
7 -y+1/4,z,-x+1/4
8 -y+1/4,-z+1/4,x
9 z,x,y
10 z,-x+1/4,-y+1/4
11 -z+1/4,x,-y+1/4
12 -z+1/4,-x+1/4,y
13 -y,-x,-z
14 -y,x+1/4,z+1/4
15 y+1/4,-x,z+1/4
16 y+1/4,x+1/4,-z
17 -x,-z,-y
18 -x,z+1/4,y+1/4
19 x+1/4,-z,y+1/4
20 x+1/4,z+1/4,-y
21 -z,-y,-x
22 -z,y+1/4,x+1/4
23 z+1/4,-y,x+1/4
24 z+1/4,y+1/4,-x
25 -x,-y,-z
26 -x,y+1/4,z+1/4
27 x+1/4,-y,z+1/4
28 x+1/4,y+1/4,-z
29 -y,-z,-x
30 -y,z+1/4,x+1/4
31 y+1/4,-z,x+1/4
32 y+1/4,z+1/4,-x
33 -z,-x,-y
34 -z,x+1/4,y+1/4
35 z+1/4,-x,y+1/4
36 z+1/4,x+1/4,-y
37 y,x,z
38 y,-x+1/4,-z+1/4
39 -y+1/4,x,-z+1/4
40 -y+1/4,-x+1/4,z
41 x,z,y
42 x,-z+1/4,-y+1/4
43 -x+1/4,z,-y+1/4
44 -x+1/4,-z+1/4,y
45 z,y,x
46 z,-y+1/4,-x+1/4
47 -z+1/4,y,-x+1/4
48 -z+1/4,-y+1/4,x
49 x,y+1/2,z+1/2
50 x,-y+3/4,-z+3/4
51 -x+1/4,y+1/2,-z+3/4
52 -x+1/4,-y+3/4,z+1/2
53 y,z+1/2,x+1/2
54 y,-z+3/4,-x+3/4
55 -y+1/4,z+1/2,-x+3/4
56 -y+1/4,-z+3/4,x+1/2
57 z,x+1/2,y+1/2
58 z,-x+3/4,-y+3/4
59 -z+1/4,x+1/2,-y+3/4
60 -z+1/4,-x+3/4,y+1/2
61 -y,-x+1/2,-z+1/2
62 -y,x+3/4,z+3/4
63 y+1/4,-x+1/2,z+3/4
64 y+1/4,x+3/4,-z+1/2
65 -x,-z+1/2,-y+1/2
66 -x,z+3/4,y+3/4
67 x+1/4,-z+1/2,y+3/4
68 x+1/4,z+3/4,-y+1/2
69 -z,-y+1/2,-x+1/2
70 -z,y+3/4,x+3/4
71 z+1/4,-y+1/2,x+3/4
72 z+1/4,y+3/4,-x+1/2
73 -x,-y+1/2,-z+1/2
74 -x,y+3/4,z+3/4
75 x+1/4,-y+1/2,z+3/4
76 x+1/4,y+3/4,-z+1/2
77 -y,-z+1/2,-x+1/2
78 -y,z+3/4,x+3/4
79 y+1/4,-z+1/2,x+3/4
80 y+1/4,z+3/4,-x+1/2
81 -z,-x+1/2,-y+1/2
82 -z,x+3/4,y+3/4
83 z+1/4,-x+1/2,y+3/4
84 z+1/4,x+3/4,-y+1/2
85 y,x+1/2,z+1/2
86 y,-x+3/4,-z+3/4
87 -y+1/4,x+1/2,-z+3/4
88 -y+1/4,-x+3/4,z+1/2
89 x,z+1/2,y+1/2
90 x,-z+3/4,-y+3/4
91 -x+1/4,z+1/2,-y+3/4
92 -x+1/4,-z+3/4,y+1/2
93 z,y+1/2,x+1/2
94 z,-y+3/4,-x+3/4
95 -z+1/4,y+1/2,-x+3/4
96 -z+1/4,-y+3/4,x+1/2
97 x+1/2,y,z+1/2
98 x+1/2,-y+1/4,-z+3/4
99 -x+3/4,y,-z+3/4
100 -x+3/4,-y+1/4,z+1/2
101 y+1/2,z,x+1/2
102 y+1/2,-z+1/4,-x+3/4
103 -y+3/4,z,-x+3/4
104 -y+3/4,-z+1/4,x+1/2
105 z+1/2,x,y+1/2
106 z+1/2,-x+1/4,-y+3/4
107 -z+3/4,x,-y+3/4
108 -z+3/4,-x+1/4,y+1/2
109 -y+1/2,-x,-z+1/2
110 -y+1/2,x+1/4,z+3/4
111 y+3/4,-x,z+3/4
112 y+3/4,x+1/4,-z+1/2
113 -x+1/2,-z,-y+1/2
114 -x+1/2,z+1/4,y+3/4
115 x+3/4,-z,y+3/4
116 x+3/4,z+1/4,-y+1/2
117 -z+1/2,-y,-x+1/2
118 -z+1/2,y+1/4,x+3/4
119 z+3/4,-y,x+3/4
120 z+3/4,y+1/4,-x+1/2
121 -x+1/2,-y,-z+1/2
122 -x+1/2,y+1/4,z+3/4
123 x+3/4,-y,z+3/4
124 x+3/4,y+1/4,-z+1/2
125 -y+1/2,-z,-x+1/2
126 -y+1/2,z+1/4,x+3/4
127 y+3/4,-z,x+3/4
128 y+3/4,z+1/4,-x+1/2
129 -z+1/2,-x,-y+1/2
130 -z+1/2,x+1/4,y+3/4
131 z+3/4,-x,y+3/4
132 z+3/4,x+1/4,-y+1/2
133 y+1/2,x,z+1/2
134 y+1/2,-x+1/4,-z+3/4
135 -y+3/4,x,-z+3/4
136 -y+3/4,-x+1/4,z+1/2
137 x+1/2,z,y+1/2
138 x+1/2,-z+1/4,-y+3/4
139 -x+3/4,z,-y+3/4
140 -x+3/4,-z+1/4,y+1/2
141 z+1/2,y,x+1/2
142 z+1/2,-y+1/4,-x+3/4
143 -z+3/4,y,-x+3/4
144 -z+3/4,-y+1/4,x+1/2
145 x+1/2,y+1/2,z
146 x+1/2,-y+3/4,-z+1/4
147 -x+3/4,y+1/2,-z+1/4
148 -x+3/4,-y+3/4,z
149 y+1/2,z+1/2,x
150 y+1/2,-z+3/4,-x+1/4
151 -y+3/4,z+1/2,-x+1/4
152 -y+3/4,-z+3/4,x
153 z+1/2,x+1/2,y
154 z+1/2,-x+3/4,-y+1/4
155 -z+3/4,x+1/2,-y+1/4
156 -z+3/4,-x+3/4,y
157 -y+1/2,-x+1/2,-z
158 -y+1/2,x+3/4,z+1/4
159 y+3/4,-x+1/2,z+1/4
160 y+3/4,x+3/4,-z
161 -x+1/2,-z+1/2,-y
162 -x+1/2,z+3/4,y+1/4
163 x+3/4,-z+1/2,y+1/4
164 x+3/4,z+3/4,-y
165 -z+1/2,-y+1/2,-x
166 -z+1/2,y+3/4,x+1/4
167 z+3/4,-y+1/2,x+1/4
168 z+3/4,y+3/4,-x
169 -x+1/2,-y+1/2,-z
170 -x+1/2,y+3/4,z+1/4
171 x+3/4,-y+1/2,z+1/4
172 x+3/4,y+3/4,-z
173 -y+1/2,-z+1/2,-x
174 -y+1/2,z+3/4,x+1/4
175 y+3/4,-z+1/2,x+1/4
176 y+3/4,z+3/4,-x
177 -z+1/2,-x+1/2,-y
178 -z+1/2,x+3/4,y+1/4
179 z+3/4,-x+1/2,y+1/4
180 z+3/4,x+3/4,-y
181 y+1/2,x+1/2,z
182 y+1/2,-x+3/4,-z+1/4
183 -y+3/4,x+1/2,-z+1/4
184 -y+3/4,-x+3/4,z
185 x+1/2,z+1/2,y
186 x+1/2,-z+3/4,-y+1/4
187 -x+3/4,z+1/2,-y+1/4
188 -x+3/4,-z+3/4,y
189 z+1/2,y+1/2,x
190 z+1/2,-y+3/4,-x+1/4
191 -z+3/4,y+1/2,-x+1/4
192 -z+3/4,-y+3/4,x
 
loop_
_atom_site_label
_atom_site_type_symbol
_atom_site_symmetry_multiplicity
_atom_site_Wyckoff_label
_atom_site_fract_x
_atom_site_fract_y
_atom_site_fract_z
_atom_site_occupancy
Fe1_a Fe   8 a 0.12500 0.12500 0.12500 1.00000
Fe2_b Fe  16 d 0.50000 0.50000 0.50000 1.00000
O1  O   32 e 0.74489 0.74489 0.74489 1.00000
data_Fe3O4_mP56
_audit_creation_method FINDSYM
 
_cell_length_a    5.9829003400
_cell_length_b    5.9763930900
_cell_length_c    16.8098653300
_cell_angle_alpha 90.0000000000
_cell_angle_beta  90.0000000000
_cell_angle_gamma 90.0000000000
 
_symmetry_space_group_name_H-M "P 1 2/c 1"
_symmetry_Int_Tables_number 13
_space_group.reference_setting '013:-P 2yc'
_space_group.transform_Pp_abc a,b,c;0,0,0
 
loop_
_space_group_symop_id
_space_group_symop_operation_xyz
1 x,y,z
2 -x,y,-z+1/2
3 -x,-y,-z
4 x,-y,z+1/2
 
loop_
_atom_site_label
_atom_site_type_symbol
_atom_site_symmetry_multiplicity
_atom_site_Wyckoff_label
_atom_site_fract_x
_atom_site_fract_y
_atom_site_fract_z
_atom_site_occupancy
Fe1_a Fe   4 g 0.25000  0.00922  0.56394 1.00000
Fe2_a Fe   4 g 0.24999  0.49947  0.68901 1.00000
Fe3_b Fe   2 c 0.00000  0.50000  0.00000 1.00000
Fe4_b Fe   2 b 0.50000  0.50000  0.00000 1.00000
Fe5_b Fe   2 e 0.00000  -0.00382 0.25000 1.00000
Fe6_b Fe   2 f 0.50000  -0.00382 0.25000 1.00000
Fe7_b Fe   4 g 0.25002  0.26043  0.87988 1.00000
Fe8_b Fe   4 g 0.25000  0.75028  0.87614 1.00000
O1  O    4 g 0.24997  0.26285  0.49795 1.00000
O2  O    4 g 0.25003  0.75701  0.49679 1.00000
O3  O    4 g 0.25000  0.23468  0.75463 1.00000
O4  O    4 g 0.25001  0.77123  0.75038 1.00000
O5  O    4 g -0.00796 0.01301  0.63071 1.00000
O6  O    4 g 0.49203  0.01302  0.86929 1.00000
O7  O    4 g -0.00908 0.49120  0.62763 1.00000
O8  O    4 g 0.49095  0.49120  0.87237 1.00000
data_Fe2O3_hR10
_audit_creation_method FINDSYM
 
_cell_length_a    5.0541383972
_cell_length_b    5.0541383972
_cell_length_c    13.7254610383
_cell_angle_alpha 90.0000000000
_cell_angle_beta  90.0000000000
_cell_angle_gamma 120.0000000000
 
_symmetry_space_group_name_H-M "R -3 (hexagonal axes)"
_symmetry_Int_Tables_number 148
_space_group.reference_setting '148:-R 3'
_space_group.transform_Pp_abc a,b,c;0,0,0
 
loop_
_space_group_symop_id
_space_group_symop_operation_xyz
1 x,y,z
2 -y,x-y,z
3 -x+y,-x,z
4 -x,-y,-z
5 y,-x+y,-z
6 x-y,x,-z
7 x+1/3,y+2/3,z+2/3
8 -y+1/3,x-y+2/3,z+2/3
9 -x+y+1/3,-x+2/3,z+2/3
10 -x+1/3,-y+2/3,-z+2/3
11 y+1/3,-x+y+2/3,-z+2/3
12 x-y+1/3,x+2/3,-z+2/3
13 x+2/3,y+1/3,z+1/3
14 -y+2/3,x-y+1/3,z+1/3
15 -x+y+2/3,-x+1/3,z+1/3
16 -x+2/3,-y+1/3,-z+1/3
17 y+2/3,-x+y+1/3,-z+1/3
18 x-y+2/3,x+1/3,-z+1/3
 
loop_
_atom_site_label
_atom_site_type_symbol
_atom_site_symmetry_multiplicity
_atom_site_Wyckoff_label
_atom_site_fract_x
_atom_site_fract_y
_atom_site_fract_z
_atom_site_occupancy
Fe1_a Fe   6 c 0.00000  0.00000 0.35649 1.00000
Fe2_b Fe   6 c 0.00000  0.00000 0.14358 1.00000
O1  O   18 f -0.02934 0.63734 0.08333 1.00000
data_Fe2O3_cI80
_audit_creation_method FINDSYM
 
_cell_length_a    9.4218552138
_cell_length_b    9.3930321551
_cell_length_c    9.4363743310
_cell_angle_alpha 90.0000000000
_cell_angle_beta  90.0000000000
_cell_angle_gamma 90.0000000000
 
_symmetry_space_group_name_H-M "I 21 21 21"
_symmetry_Int_Tables_number 24
_space_group.reference_setting '024:I 2b 2c'
_space_group.transform_Pp_abc a,b,c;0,0,0
 
loop_
_space_group_symop_id
_space_group_symop_operation_xyz
1 x,y,z
2 x,-y,-z+1/2
3 -x+1/2,y,-z
4 -x,-y+1/2,z
5 x+1/2,y+1/2,z+1/2
6 x+1/2,-y+1/2,-z
7 -x,y+1/2,-z+1/2
8 -x+1/2,-y,z+1/2
 
loop_
_atom_site_label
_atom_site_type_symbol
_atom_site_symmetry_multiplicity
_atom_site_Wyckoff_label
_atom_site_fract_x
_atom_site_fract_y
_atom_site_fract_z
_atom_site_occupancy
Fe1_a Fe   8 d 0.50108  0.50040  0.49917 1.00000
Fe2_b Fe   4 a 0.28372  0.00000  0.25000 1.00000
Fe3_b Fe   4 b 0.25000  0.28609  0.00000 1.00000
Fe4_b Fe   4 c 0.00000  0.25000  0.28411 1.00000
Fe5_b Fe   4 a 0.78584  0.00000  0.25000 1.00000
Fe6_a Fe   4 b 0.25000  0.78459  0.00000 1.00000
Fe7_a Fe   4 c 0.00000  0.25000  0.78691 1.00000
O1  O    8 d 0.64165  0.63207  0.40669 1.00000
O2  O    8 d -0.09273 0.14080  0.12997 1.00000
O3  O    8 d 0.13044  -0.09297 0.14088 1.00000
O4  O    8 d 0.85729  0.86745  0.09608 1.00000
O5  O    8 d 0.59632  0.35862  0.36670 1.00000
O6  O    8 d 0.36802  0.59415  0.35752 1.00000
data_Fe2O3_oP40
_audit_creation_method FINDSYM
 
_cell_length_a    5.0996825400
_cell_length_b    8.7926450600
_cell_length_c    9.5239861600
_cell_angle_alpha 90.0000000000
_cell_angle_beta  90.0000000000
_cell_angle_gamma 90.0000000000
 
_symmetry_space_group_name_H-M "P n a 21"
_symmetry_Int_Tables_number 33
_space_group.reference_setting '033:P 2c -2n'
_space_group.transform_Pp_abc a,b,c;0,0,0
 
loop_
_space_group_symop_id
_space_group_symop_operation_xyz
1 x,y,z
2 -x,-y,z+1/2
3 -x+1/2,y+1/2,z+1/2
4 x+1/2,-y+1/2,z
 
loop_
_atom_site_label
_atom_site_type_symbol
_atom_site_symmetry_multiplicity
_atom_site_Wyckoff_label
_atom_site_fract_x
_atom_site_fract_y
_atom_site_fract_z
_atom_site_occupancy
Fe1_a Fe   4 a 0.80483 0.66020  0.00202 1.00000
Fe2_b Fe   4 a 0.69852 0.84876  0.72678 1.00000
Fe3_b Fe   4 a 0.68685 0.85175  0.30884 1.00000
Fe4_a Fe   4 a 0.68543 0.53456  0.51352 1.00000
O1  O    4 a 0.65205 0.83921  0.11318 1.00000
O2  O    4 a 0.51455 -0.01361 0.87937 1.00000
O3  O    4 a 0.53233 0.66951  0.37345 1.00000
O4  O    4 a 0.52296 0.32682  0.38336 1.00000
O5  O    4 a 0.64942 0.16792  0.13995 1.00000
O6  O    4 a 0.65036 0.49700  0.10893 1.00000
data_RuO2_tP6
_audit_creation_method FINDSYM
 
_cell_length_a    6.3840384371
_cell_length_b    6.3845533412
_cell_length_c    3.1215225700
_cell_angle_alpha 90.0000000000
_cell_angle_beta  90.0000000000
_cell_angle_gamma 90.0000000000
 
_symmetry_space_group_name_H-M "C 2/m 2/m 2/m"
_symmetry_Int_Tables_number 65
_space_group.reference_setting '065:-C 2 2'
_space_group.transform_Pp_abc a,b,c;0,0,0
 
loop_
_space_group_symop_id
_space_group_symop_operation_xyz
1 x,y,z
2 x,-y,-z
3 -x,y,-z
4 -x,-y,z
5 -x,-y,-z
6 -x,y,z
7 x,-y,z
8 x,y,-z
9 x+1/2,y+1/2,z
10 x+1/2,-y+1/2,-z
11 -x+1/2,y+1/2,-z
12 -x+1/2,-y+1/2,z
13 -x+1/2,-y+1/2,-z
14 -x+1/2,y+1/2,z
15 x+1/2,-y+1/2,z
16 x+1/2,y+1/2,-z
 
loop_
_atom_site_label
_atom_site_type_symbol
_atom_site_symmetry_multiplicity
_atom_site_Wyckoff_label
_atom_site_fract_x
_atom_site_fract_y
_atom_site_fract_z
_atom_site_occupancy
Ru1_a Ru   2 a 0.00000 0.00000 0.00000 1.00000
Ru2_b Ru   2 c 0.50000 0.00000 0.50000 1.00000
O1  O    4 i 0.00000 0.30493 0.00000 1.00000
O2  O    4 h 0.80494 0.00000 0.50000 1.00000
data_RuO4_cP40
_audit_creation_method FINDSYM
 
_cell_length_a    8.7611894400
_cell_length_b    8.7611894400
_cell_length_c    8.7611894400
_cell_angle_alpha 90.0000000000
_cell_angle_beta  90.0000000000
_cell_angle_gamma 90.0000000000
 
_symmetry_space_group_name_H-M "P -4 3 n"
_symmetry_Int_Tables_number 218
_space_group.reference_setting '218:P -4n 2 3'
_space_group.transform_Pp_abc a,b,c;0,0,0
 
loop_
_space_group_symop_id
_space_group_symop_operation_xyz
1 x,y,z
2 x,-y,-z
3 -x,y,-z
4 -x,-y,z
5 y,z,x
6 y,-z,-x
7 -y,z,-x
8 -y,-z,x
9 z,x,y
10 z,-x,-y
11 -z,x,-y
12 -z,-x,y
13 y+1/2,x+1/2,z+1/2
14 y+1/2,-x+1/2,-z+1/2
15 -y+1/2,x+1/2,-z+1/2
16 -y+1/2,-x+1/2,z+1/2
17 x+1/2,z+1/2,y+1/2
18 x+1/2,-z+1/2,-y+1/2
19 -x+1/2,z+1/2,-y+1/2
20 -x+1/2,-z+1/2,y+1/2
21 z+1/2,y+1/2,x+1/2
22 z+1/2,-y+1/2,-x+1/2
23 -z+1/2,y+1/2,-x+1/2
24 -z+1/2,-y+1/2,x+1/2
 
loop_
_atom_site_label
_atom_site_type_symbol
_atom_site_symmetry_multiplicity
_atom_site_Wyckoff_label
_atom_site_fract_x
_atom_site_fract_y
_atom_site_fract_z
_atom_site_occupancy
Ru1 Ru   2 a 0.00000 0.00000 0.00000 1.00000
Ru2 Ru   6 d 0.25000 0.00000 0.50000 1.00000
O1  O   24 i 0.36102 0.88892 0.38855 1.00000
O2  O    8 e 0.38880 0.38880 0.38880 1.00000
data_RuO4_mS20
_audit_creation_method FINDSYM
 
_cell_length_a    9.5619054316
_cell_length_b    4.5341892349
_cell_length_c    8.6725313700
_cell_angle_alpha 90.0000000000
_cell_angle_beta  116.5497555117
_cell_angle_gamma 90.0000000000
 
_symmetry_space_group_name_H-M "C 1 2/c 1"
_symmetry_Int_Tables_number 15
_space_group.reference_setting '015:-C 2yc'
_space_group.transform_Pp_abc a,b,c;0,0,0
 
loop_
_space_group_symop_id
_space_group_symop_operation_xyz
1 x,y,z
2 -x,y,-z+1/2
3 -x,-y,-z
4 x,-y,z+1/2
5 x+1/2,y+1/2,z
6 -x+1/2,y+1/2,-z+1/2
7 -x+1/2,-y+1/2,-z
8 x+1/2,-y+1/2,z+1/2
 
loop_
_atom_site_label
_atom_site_type_symbol
_atom_site_symmetry_multiplicity
_atom_site_Wyckoff_label
_atom_site_fract_x
_atom_site_fract_y
_atom_site_fract_z
_atom_site_occupancy
Ru1 Ru   4 e 0.00000 0.75384 0.25000  1.00000
O1  O    8 f 0.11448 0.46142 0.69495  1.00000
O2  O    8 f 0.11299 0.03090 -0.08130 1.00000
data_OsO2_tP6
_audit_creation_method FINDSYM
 
_cell_length_a    4.4737033600
_cell_length_b    4.4737033600
_cell_length_c    3.2112526700
_cell_angle_alpha 90.0000000000
_cell_angle_beta  90.0000000000
_cell_angle_gamma 90.0000000000
 
_symmetry_space_group_name_H-M "P 42/m 21/n 2/m"
_symmetry_Int_Tables_number 136
_space_group.reference_setting '136:-P 4n 2n'
_space_group.transform_Pp_abc a,b,c;0,0,0
 
loop_
_space_group_symop_id
_space_group_symop_operation_xyz
1 x,y,z
2 x+1/2,-y+1/2,-z+1/2
3 -x+1/2,y+1/2,-z+1/2
4 -x,-y,z
5 -y,-x,-z
6 -y+1/2,x+1/2,z+1/2
7 y+1/2,-x+1/2,z+1/2
8 y,x,-z
9 -x,-y,-z
10 -x+1/2,y+1/2,z+1/2
11 x+1/2,-y+1/2,z+1/2
12 x,y,-z
13 y,x,z
14 y+1/2,-x+1/2,-z+1/2
15 -y+1/2,x+1/2,-z+1/2
16 -y,-x,z
 
loop_
_atom_site_label
_atom_site_type_symbol
_atom_site_symmetry_multiplicity
_atom_site_Wyckoff_label
_atom_site_fract_x
_atom_site_fract_y
_atom_site_fract_z
_atom_site_occupancy
Os1 Os   2 a 0.00000 0.00000 0.00000 1.00000
O1  O    4 f 0.30638 0.30638 0.00000 1.00000
data_OsO4_mS20
_audit_creation_method FINDSYM
 
_cell_length_a    9.5139241736
_cell_length_b    4.5719813486
_cell_length_c    8.6315023200
_cell_angle_alpha 90.0000000000
_cell_angle_beta  116.5812044619
_cell_angle_gamma 90.0000000000
 
_symmetry_space_group_name_H-M "C 1 2/c 1"
_symmetry_Int_Tables_number 15
_space_group.reference_setting '015:-C 2yc'
_space_group.transform_Pp_abc a,b,c;0,0,0
 
loop_
_space_group_symop_id
_space_group_symop_operation_xyz
1 x,y,z
2 -x,y,-z+1/2
3 -x,-y,-z
4 x,-y,z+1/2
5 x+1/2,y+1/2,z
6 -x+1/2,y+1/2,-z+1/2
7 -x+1/2,-y+1/2,-z
8 x+1/2,-y+1/2,z+1/2
 
loop_
_atom_site_label
_atom_site_type_symbol
_atom_site_symmetry_multiplicity
_atom_site_Wyckoff_label
_atom_site_fract_x
_atom_site_fract_y
_atom_site_fract_z
_atom_site_occupancy
Os1 Os   4 e 0.00000 0.25139 0.25000 1.00000
O1  O    8 f 0.11606 0.03558 0.19434 1.00000
O2  O    8 f 0.11432 0.46731 0.42104 1.00000
data_CoO_cF8
_audit_creation_method FINDSYM
 
_cell_length_a    3.0208522972
_cell_length_b    3.0208522972
_cell_length_c    14.7141982651
_cell_angle_alpha 90.0000000000
_cell_angle_beta  90.0000000000
_cell_angle_gamma 120.0000000000
 
_symmetry_space_group_name_H-M "R -3 2/m (hexagonal axes)"
_symmetry_Int_Tables_number 166
_space_group.reference_setting '166:-R 3 2"'
_space_group.transform_Pp_abc a,b,c;0,0,0
 
loop_
_space_group_symop_id
_space_group_symop_operation_xyz
1 x,y,z
2 -y,x-y,z
3 -x+y,-x,z
4 y,x,-z
5 -x,-x+y,-z
6 x-y,-y,-z
7 -x,-y,-z
8 y,-x+y,-z
9 x-y,x,-z
10 -y,-x,z
11 x,x-y,z
12 -x+y,y,z
13 x+1/3,y+2/3,z+2/3
14 -y+1/3,x-y+2/3,z+2/3
15 -x+y+1/3,-x+2/3,z+2/3
16 y+1/3,x+2/3,-z+2/3
17 -x+1/3,-x+y+2/3,-z+2/3
18 x-y+1/3,-y+2/3,-z+2/3
19 -x+1/3,-y+2/3,-z+2/3
20 y+1/3,-x+y+2/3,-z+2/3
21 x-y+1/3,x+2/3,-z+2/3
22 -y+1/3,-x+2/3,z+2/3
23 x+1/3,x-y+2/3,z+2/3
24 -x+y+1/3,y+2/3,z+2/3
25 x+2/3,y+1/3,z+1/3
26 -y+2/3,x-y+1/3,z+1/3
27 -x+y+2/3,-x+1/3,z+1/3
28 y+2/3,x+1/3,-z+1/3
29 -x+2/3,-x+y+1/3,-z+1/3
30 x-y+2/3,-y+1/3,-z+1/3
31 -x+2/3,-y+1/3,-z+1/3
32 y+2/3,-x+y+1/3,-z+1/3
33 x-y+2/3,x+1/3,-z+1/3
34 -y+2/3,-x+1/3,z+1/3
35 x+2/3,x-y+1/3,z+1/3
36 -x+y+2/3,y+1/3,z+1/3
 
loop_
_atom_site_label
_atom_site_type_symbol
_atom_site_symmetry_multiplicity
_atom_site_Wyckoff_label
_atom_site_fract_x
_atom_site_fract_y
_atom_site_fract_z
_atom_site_occupancy
Co1_a Co   3 a 0.00000 0.00000 0.00000 1.00000
Co2_b Co   3 b 0.00000 0.00000 0.50000 1.00000
O1  O    6 c 0.00000 0.00000 0.25003 1.00000
data_CoO_hP4
_audit_creation_method FINDSYM
 
_cell_length_a    3.2756820400
_cell_length_b    5.6500896500
_cell_length_c    5.2221828100
_cell_angle_alpha 90.0000000000
_cell_angle_beta  90.0000000000
_cell_angle_gamma 90.0000000000
 
_symmetry_space_group_name_H-M "P m c 21"
_symmetry_Int_Tables_number 26
_space_group.reference_setting '026:P 2c -2'
_space_group.transform_Pp_abc a,b,c;0,0,0
 
loop_
_space_group_symop_id
_space_group_symop_operation_xyz
1 x,y,z
2 -x,-y,z+1/2
3 -x,y,z
4 x,-y,z+1/2
 
loop_
_atom_site_label
_atom_site_type_symbol
_atom_site_symmetry_multiplicity
_atom_site_Wyckoff_label
_atom_site_fract_x
_atom_site_fract_y
_atom_site_fract_z
_atom_site_occupancy
Co1_a Co   2 a 0.00000 0.66664 -0.00351 1.00000
Co2_b Co   2 b 0.50000 0.16664 -0.00351 1.00000
O1  O    2 a 0.00000 0.66647 0.37851  1.00000
O2  O    2 b 0.50000 0.16647 0.37851  1.00000
data_Co3O4_cF56
_audit_creation_method FINDSYM
 
_cell_length_a    8.0904981712
_cell_length_b    8.0904981712
_cell_length_c    8.0904981712
_cell_angle_alpha 90.0000000000
_cell_angle_beta  90.0000000000
_cell_angle_gamma 90.0000000000
 
_symmetry_space_group_name_H-M "F -4 3 m"
_symmetry_Int_Tables_number 216
_space_group.reference_setting '216:F -4 2 3'
_space_group.transform_Pp_abc a,b,c;0,0,0
 
loop_
_space_group_symop_id
_space_group_symop_operation_xyz
1 x,y,z
2 x,-y,-z
3 -x,y,-z
4 -x,-y,z
5 y,z,x
6 y,-z,-x
7 -y,z,-x
8 -y,-z,x
9 z,x,y
10 z,-x,-y
11 -z,x,-y
12 -z,-x,y
13 y,x,z
14 y,-x,-z
15 -y,x,-z
16 -y,-x,z
17 x,z,y
18 x,-z,-y
19 -x,z,-y
20 -x,-z,y
21 z,y,x
22 z,-y,-x
23 -z,y,-x
24 -z,-y,x
25 x,y+1/2,z+1/2
26 x,-y+1/2,-z+1/2
27 -x,y+1/2,-z+1/2
28 -x,-y+1/2,z+1/2
29 y,z+1/2,x+1/2
30 y,-z+1/2,-x+1/2
31 -y,z+1/2,-x+1/2
32 -y,-z+1/2,x+1/2
33 z,x+1/2,y+1/2
34 z,-x+1/2,-y+1/2
35 -z,x+1/2,-y+1/2
36 -z,-x+1/2,y+1/2
37 y,x+1/2,z+1/2
38 y,-x+1/2,-z+1/2
39 -y,x+1/2,-z+1/2
40 -y,-x+1/2,z+1/2
41 x,z+1/2,y+1/2
42 x,-z+1/2,-y+1/2
43 -x,z+1/2,-y+1/2
44 -x,-z+1/2,y+1/2
45 z,y+1/2,x+1/2
46 z,-y+1/2,-x+1/2
47 -z,y+1/2,-x+1/2
48 -z,-y+1/2,x+1/2
49 x+1/2,y,z+1/2
50 x+1/2,-y,-z+1/2
51 -x+1/2,y,-z+1/2
52 -x+1/2,-y,z+1/2
53 y+1/2,z,x+1/2
54 y+1/2,-z,-x+1/2
55 -y+1/2,z,-x+1/2
56 -y+1/2,-z,x+1/2
57 z+1/2,x,y+1/2
58 z+1/2,-x,-y+1/2
59 -z+1/2,x,-y+1/2
60 -z+1/2,-x,y+1/2
61 y+1/2,x,z+1/2
62 y+1/2,-x,-z+1/2
63 -y+1/2,x,-z+1/2
64 -y+1/2,-x,z+1/2
65 x+1/2,z,y+1/2
66 x+1/2,-z,-y+1/2
67 -x+1/2,z,-y+1/2
68 -x+1/2,-z,y+1/2
69 z+1/2,y,x+1/2
70 z+1/2,-y,-x+1/2
71 -z+1/2,y,-x+1/2
72 -z+1/2,-y,x+1/2
73 x+1/2,y+1/2,z
74 x+1/2,-y+1/2,-z
75 -x+1/2,y+1/2,-z
76 -x+1/2,-y+1/2,z
77 y+1/2,z+1/2,x
78 y+1/2,-z+1/2,-x
79 -y+1/2,z+1/2,-x
80 -y+1/2,-z+1/2,x
81 z+1/2,x+1/2,y
82 z+1/2,-x+1/2,-y
83 -z+1/2,x+1/2,-y
84 -z+1/2,-x+1/2,y
85 y+1/2,x+1/2,z
86 y+1/2,-x+1/2,-z
87 -y+1/2,x+1/2,-z
88 -y+1/2,-x+1/2,z
89 x+1/2,z+1/2,y
90 x+1/2,-z+1/2,-y
91 -x+1/2,z+1/2,-y
92 -x+1/2,-z+1/2,y
93 z+1/2,y+1/2,x
94 z+1/2,-y+1/2,-x
95 -z+1/2,y+1/2,-x
96 -z+1/2,-y+1/2,x
 
loop_
_atom_site_label
_atom_site_type_symbol
_atom_site_symmetry_multiplicity
_atom_site_Wyckoff_label
_atom_site_fract_x
_atom_site_fract_y
_atom_site_fract_z
_atom_site_occupancy
Co1 Co  16 e 0.37500 0.37500 0.37500 1.00000
Co2_a Co   4 d 0.75000 0.75000 0.75000 1.00000
Co3_b Co   4 a 0.00000 0.00000 0.00000 1.00000
O1  O   16 e 0.61041 0.61041 0.61041 1.00000
O2  O   16 e 0.13959 0.13959 0.13959 1.00000
data_Rh2O3_hR10
_audit_creation_method FINDSYM
 
_cell_length_a    5.1379379070
_cell_length_b    5.1379379070
_cell_length_c    13.8622482158
_cell_angle_alpha 90.0000000000
_cell_angle_beta  90.0000000000
_cell_angle_gamma 120.0000000000
 
_symmetry_space_group_name_H-M "R -3 2/c (hexagonal axes)"
_symmetry_Int_Tables_number 167
_space_group.reference_setting '167:-R 3 2"c'
_space_group.transform_Pp_abc a,b,c;0,0,0
 
loop_
_space_group_symop_id
_space_group_symop_operation_xyz
1 x,y,z
2 -y,x-y,z
3 -x+y,-x,z
4 y,x,-z+1/2
5 -x,-x+y,-z+1/2
6 x-y,-y,-z+1/2
7 -x,-y,-z
8 y,-x+y,-z
9 x-y,x,-z
10 -y,-x,z+1/2
11 x,x-y,z+1/2
12 -x+y,y,z+1/2
13 x+1/3,y+2/3,z+2/3
14 -y+1/3,x-y+2/3,z+2/3
15 -x+y+1/3,-x+2/3,z+2/3
16 y+1/3,x+2/3,-z+1/6
17 -x+1/3,-x+y+2/3,-z+1/6
18 x-y+1/3,-y+2/3,-z+1/6
19 -x+1/3,-y+2/3,-z+2/3
20 y+1/3,-x+y+2/3,-z+2/3
21 x-y+1/3,x+2/3,-z+2/3
22 -y+1/3,-x+2/3,z+1/6
23 x+1/3,x-y+2/3,z+1/6
24 -x+y+1/3,y+2/3,z+1/6
25 x+2/3,y+1/3,z+1/3
26 -y+2/3,x-y+1/3,z+1/3
27 -x+y+2/3,-x+1/3,z+1/3
28 y+2/3,x+1/3,-z+5/6
29 -x+2/3,-x+y+1/3,-z+5/6
30 x-y+2/3,-y+1/3,-z+5/6
31 -x+2/3,-y+1/3,-z+1/3
32 y+2/3,-x+y+1/3,-z+1/3
33 x-y+2/3,x+1/3,-z+1/3
34 -y+2/3,-x+1/3,z+5/6
35 x+2/3,x-y+1/3,z+5/6
36 -x+y+2/3,y+1/3,z+5/6
 
loop_
_atom_site_label
_atom_site_type_symbol
_atom_site_symmetry_multiplicity
_atom_site_Wyckoff_label
_atom_site_fract_x
_atom_site_fract_y
_atom_site_fract_z
_atom_site_occupancy
Rh1 Rh  12 c 0.00000 0.00000 0.34883 1.00000
O1  O   18 e 0.29933 0.00000 0.25000 1.00000
data_Rh2O3_oP40
_audit_creation_method FINDSYM
 
_cell_length_a    5.1534470000
_cell_length_b    5.4539022900
_cell_length_c    14.7258119900
_cell_angle_alpha 90.0000000000
_cell_angle_beta  90.0000000000
_cell_angle_gamma 90.0000000000
 
_symmetry_space_group_name_H-M "P 21/b 21/c 21/a"
_symmetry_Int_Tables_number 61
_space_group.reference_setting '061:-P 2ac 2ab'
_space_group.transform_Pp_abc a,b,c;0,0,0
 
loop_
_space_group_symop_id
_space_group_symop_operation_xyz
1 x,y,z
2 x+1/2,-y+1/2,-z
3 -x,y+1/2,-z+1/2
4 -x+1/2,-y,z+1/2
5 -x,-y,-z
6 -x+1/2,y+1/2,z
7 x,-y+1/2,z+1/2
8 x+1/2,y,-z+1/2
 
loop_
_atom_site_label
_atom_site_type_symbol
_atom_site_symmetry_multiplicity
_atom_site_Wyckoff_label
_atom_site_fract_x
_atom_site_fract_y
_atom_site_fract_z
_atom_site_occupancy
Rh1 Rh   8 c 0.00098  0.17937  0.07603 1.00000
Rh2 Rh   8 c -0.00075 0.75064  0.17799 1.00000
O1  O    8 c 0.14365  0.11001  0.20284 1.00000
O2  O    8 c 0.69894  -0.03183 0.12462 1.00000
O3  O    8 c 0.15040  0.84112  0.05241 1.00000
data_RhO2_tP6
_audit_creation_method FINDSYM
 
_cell_length_a    4.4946065100
_cell_length_b    4.4946065100
_cell_length_c    3.1037958500
_cell_angle_alpha 90.0000000000
_cell_angle_beta  90.0000000000
_cell_angle_gamma 90.0000000000
 
_symmetry_space_group_name_H-M "P 42/m 21/n 2/m"
_symmetry_Int_Tables_number 136
_space_group.reference_setting '136:-P 4n 2n'
_space_group.transform_Pp_abc a,b,c;0,0,0
 
loop_
_space_group_symop_id
_space_group_symop_operation_xyz
1 x,y,z
2 x+1/2,-y+1/2,-z+1/2
3 -x+1/2,y+1/2,-z+1/2
4 -x,-y,z
5 -y,-x,-z
6 -y+1/2,x+1/2,z+1/2
7 y+1/2,-x+1/2,z+1/2
8 y,x,-z
9 -x,-y,-z
10 -x+1/2,y+1/2,z+1/2
11 x+1/2,-y+1/2,z+1/2
12 x,y,-z
13 y,x,z
14 y+1/2,-x+1/2,-z+1/2
15 -y+1/2,x+1/2,-z+1/2
16 -y,-x,z
 
loop_
_atom_site_label
_atom_site_type_symbol
_atom_site_symmetry_multiplicity
_atom_site_Wyckoff_label
_atom_site_fract_x
_atom_site_fract_y
_atom_site_fract_z
_atom_site_occupancy
Rh1 Rh   2 a 0.00000 0.00000 0.00000 1.00000
O1  O    4 f 0.30531 0.30531 0.00000 1.00000
data_IrO2_tP6
_audit_creation_method FINDSYM
 
_cell_length_a    6.3599406281
_cell_length_b    6.3599415161
_cell_length_c    3.1909661100
_cell_angle_alpha 90.0000000000
_cell_angle_beta  90.0000000000
_cell_angle_gamma 90.0000000000
 
_symmetry_space_group_name_H-M "C 2/m 2/m 2/m"
_symmetry_Int_Tables_number 65
_space_group.reference_setting '065:-C 2 2'
_space_group.transform_Pp_abc a,b,c;0,0,0
 
loop_
_space_group_symop_id
_space_group_symop_operation_xyz
1 x,y,z
2 x,-y,-z
3 -x,y,-z
4 -x,-y,z
5 -x,-y,-z
6 -x,y,z
7 x,-y,z
8 x,y,-z
9 x+1/2,y+1/2,z
10 x+1/2,-y+1/2,-z
11 -x+1/2,y+1/2,-z
12 -x+1/2,-y+1/2,z
13 -x+1/2,-y+1/2,-z
14 -x+1/2,y+1/2,z
15 x+1/2,-y+1/2,z
16 x+1/2,y+1/2,-z
 
loop_
_atom_site_label
_atom_site_type_symbol
_atom_site_symmetry_multiplicity
_atom_site_Wyckoff_label
_atom_site_fract_x
_atom_site_fract_y
_atom_site_fract_z
_atom_site_occupancy
Ir1_a Ir   2 a 0.00000 0.00000 0.00000 1.00000
Ir2_b Ir   2 c 0.50000 0.00000 0.50000 1.00000
O1  O    4 i 0.00000 0.30604 0.00000 1.00000
O2  O    4 h 0.80604 0.00000 0.50000 1.00000
data_NiO_cF8
_audit_creation_method FINDSYM
 
_cell_length_a    2.9632311058
_cell_length_b    2.9632311058
_cell_length_c    14.4817288036
_cell_angle_alpha 90.0000000000
_cell_angle_beta  90.0000000000
_cell_angle_gamma 120.0000000000
 
_symmetry_space_group_name_H-M "R -3 2/m (hexagonal axes)"
_symmetry_Int_Tables_number 166
_space_group.reference_setting '166:-R 3 2"'
_space_group.transform_Pp_abc a,b,c;0,0,0
 
loop_
_space_group_symop_id
_space_group_symop_operation_xyz
1 x,y,z
2 -y,x-y,z
3 -x+y,-x,z
4 y,x,-z
5 -x,-x+y,-z
6 x-y,-y,-z
7 -x,-y,-z
8 y,-x+y,-z
9 x-y,x,-z
10 -y,-x,z
11 x,x-y,z
12 -x+y,y,z
13 x+1/3,y+2/3,z+2/3
14 -y+1/3,x-y+2/3,z+2/3
15 -x+y+1/3,-x+2/3,z+2/3
16 y+1/3,x+2/3,-z+2/3
17 -x+1/3,-x+y+2/3,-z+2/3
18 x-y+1/3,-y+2/3,-z+2/3
19 -x+1/3,-y+2/3,-z+2/3
20 y+1/3,-x+y+2/3,-z+2/3
21 x-y+1/3,x+2/3,-z+2/3
22 -y+1/3,-x+2/3,z+2/3
23 x+1/3,x-y+2/3,z+2/3
24 -x+y+1/3,y+2/3,z+2/3
25 x+2/3,y+1/3,z+1/3
26 -y+2/3,x-y+1/3,z+1/3
27 -x+y+2/3,-x+1/3,z+1/3
28 y+2/3,x+1/3,-z+1/3
29 -x+2/3,-x+y+1/3,-z+1/3
30 x-y+2/3,-y+1/3,-z+1/3
31 -x+2/3,-y+1/3,-z+1/3
32 y+2/3,-x+y+1/3,-z+1/3
33 x-y+2/3,x+1/3,-z+1/3
34 -y+2/3,-x+1/3,z+1/3
35 x+2/3,x-y+1/3,z+1/3
36 -x+y+2/3,y+1/3,z+1/3
 
loop_
_atom_site_label
_atom_site_type_symbol
_atom_site_symmetry_multiplicity
_atom_site_Wyckoff_label
_atom_site_fract_x
_atom_site_fract_y
_atom_site_fract_z
_atom_site_occupancy
Ni1_a Ni   3 a 0.00000 0.00000 0.00000 1.00000
Ni2_b Ni   3 b 0.00000 0.00000 0.50000 1.00000
O1  O    6 c 0.00000 0.00000 0.25000 1.00000
data_PdO_tP4
_audit_creation_method FINDSYM
 
_cell_length_a    3.0709757300
_cell_length_b    3.0709757300
_cell_length_c    5.3166660300
_cell_angle_alpha 90.0000000000
_cell_angle_beta  90.0000000000
_cell_angle_gamma 90.0000000000
 
_symmetry_space_group_name_H-M "P 42/m 2/m 2/c"
_symmetry_Int_Tables_number 131
_space_group.reference_setting '131:-P 4c 2'
_space_group.transform_Pp_abc a,b,c;0,0,0
 
loop_
_space_group_symop_id
_space_group_symop_operation_xyz
1 x,y,z
2 x,-y,-z
3 -x,y,-z
4 -x,-y,z
5 -y,-x,-z+1/2
6 -y,x,z+1/2
7 y,-x,z+1/2
8 y,x,-z+1/2
9 -x,-y,-z
10 -x,y,z
11 x,-y,z
12 x,y,-z
13 y,x,z+1/2
14 y,-x,-z+1/2
15 -y,x,-z+1/2
16 -y,-x,z+1/2
 
loop_
_atom_site_label
_atom_site_type_symbol
_atom_site_symmetry_multiplicity
_atom_site_Wyckoff_label
_atom_site_fract_x
_atom_site_fract_y
_atom_site_fract_z
_atom_site_occupancy
Pd1 Pd   2 d 0.00000 0.50000 0.50000 1.00000
O1  O    2 e 0.00000 0.00000 0.25000 1.00000
data_PtO_tP4
_audit_creation_method FINDSYM
 
_cell_length_a    3.1371008800
_cell_length_b    3.1371008800
_cell_length_c    5.2731201200
_cell_angle_alpha 90.0000000000
_cell_angle_beta  90.0000000000
_cell_angle_gamma 90.0000000000
 
_symmetry_space_group_name_H-M "P 42/m 2/m 2/c"
_symmetry_Int_Tables_number 131
_space_group.reference_setting '131:-P 4c 2'
_space_group.transform_Pp_abc a,b,c;0,0,0
 
loop_
_space_group_symop_id
_space_group_symop_operation_xyz
1 x,y,z
2 x,-y,-z
3 -x,y,-z
4 -x,-y,z
5 -y,-x,-z+1/2
6 -y,x,z+1/2
7 y,-x,z+1/2
8 y,x,-z+1/2
9 -x,-y,-z
10 -x,y,z
11 x,-y,z
12 x,y,-z
13 y,x,z+1/2
14 y,-x,-z+1/2
15 -y,x,-z+1/2
16 -y,-x,z+1/2
 
loop_
_atom_site_label
_atom_site_type_symbol
_atom_site_symmetry_multiplicity
_atom_site_Wyckoff_label
_atom_site_fract_x
_atom_site_fract_y
_atom_site_fract_z
_atom_site_occupancy
Pt1 Pt   2 d 0.00000 0.50000 0.50000 1.00000
O1  O    2 e 0.00000 0.00000 0.25000 1.00000
data_Pt3O4_cP14
_audit_creation_method FINDSYM
 
_cell_length_a    5.6115470800
_cell_length_b    5.6115470800
_cell_length_c    5.6115470800
_cell_angle_alpha 90.0000000000
_cell_angle_beta  90.0000000000
_cell_angle_gamma 90.0000000000
 
_symmetry_space_group_name_H-M "P 42/m -3 2/n"
_symmetry_Int_Tables_number 223
_space_group.reference_setting '223:-P 4n 2 3'
_space_group.transform_Pp_abc a,b,c;0,0,0
 
loop_
_space_group_symop_id
_space_group_symop_operation_xyz
1 x,y,z
2 x,-y,-z
3 -x,y,-z
4 -x,-y,z
5 y,z,x
6 y,-z,-x
7 -y,z,-x
8 -y,-z,x
9 z,x,y
10 z,-x,-y
11 -z,x,-y
12 -z,-x,y
13 -y+1/2,-x+1/2,-z+1/2
14 -y+1/2,x+1/2,z+1/2
15 y+1/2,-x+1/2,z+1/2
16 y+1/2,x+1/2,-z+1/2
17 -x+1/2,-z+1/2,-y+1/2
18 -x+1/2,z+1/2,y+1/2
19 x+1/2,-z+1/2,y+1/2
20 x+1/2,z+1/2,-y+1/2
21 -z+1/2,-y+1/2,-x+1/2
22 -z+1/2,y+1/2,x+1/2
23 z+1/2,-y+1/2,x+1/2
24 z+1/2,y+1/2,-x+1/2
25 -x,-y,-z
26 -x,y,z
27 x,-y,z
28 x,y,-z
29 -y,-z,-x
30 -y,z,x
31 y,-z,x
32 y,z,-x
33 -z,-x,-y
34 -z,x,y
35 z,-x,y
36 z,x,-y
37 y+1/2,x+1/2,z+1/2
38 y+1/2,-x+1/2,-z+1/2
39 -y+1/2,x+1/2,-z+1/2
40 -y+1/2,-x+1/2,z+1/2
41 x+1/2,z+1/2,y+1/2
42 x+1/2,-z+1/2,-y+1/2
43 -x+1/2,z+1/2,-y+1/2
44 -x+1/2,-z+1/2,y+1/2
45 z+1/2,y+1/2,x+1/2
46 z+1/2,-y+1/2,-x+1/2
47 -z+1/2,y+1/2,-x+1/2
48 -z+1/2,-y+1/2,x+1/2
 
loop_
_atom_site_label
_atom_site_type_symbol
_atom_site_symmetry_multiplicity
_atom_site_Wyckoff_label
_atom_site_fract_x
_atom_site_fract_y
_atom_site_fract_z
_atom_site_occupancy
Pt1 Pt   6 d 0.25000 0.50000 0.00000 1.00000
O1  O    8 e 0.25000 0.25000 0.25000 1.00000
data_PtO2_hP6
_audit_creation_method FINDSYM
 
_cell_length_a    3.1190584600
_cell_length_b    3.1190584600
_cell_length_c    9.0230138000
_cell_angle_alpha 90.0000000000
_cell_angle_beta  90.0000000000
_cell_angle_gamma 120.0000000000
 
_symmetry_space_group_name_H-M "P 63 m c"
_symmetry_Int_Tables_number 186
_space_group.reference_setting '186:P 6c -2c'
_space_group.transform_Pp_abc a,b,c;0,0,0
 
loop_
_space_group_symop_id
_space_group_symop_operation_xyz
1 x,y,z
2 x-y,x,z+1/2
3 -y,x-y,z
4 -x,-y,z+1/2
5 -x+y,-x,z
6 y,-x+y,z+1/2
7 -x+y,y,z
8 -x,-x+y,z+1/2
9 -y,-x,z
10 x-y,-y,z+1/2
11 x,x-y,z
12 y,x,z+1/2
 
loop_
_atom_site_label
_atom_site_type_symbol
_atom_site_symmetry_multiplicity
_atom_site_Wyckoff_label
_atom_site_fract_x
_atom_site_fract_y
_atom_site_fract_z
_atom_site_occupancy
Pt1 Pt   2 b 0.33333 0.66667 0.00003 1.00000
O1  O    2 b 0.33333 0.66667 0.39315 1.00000
O2  O    2 a 0.00000 0.00000 0.60682 1.00000
data_PtO2_oP6
_audit_creation_method FINDSYM
 
_cell_length_a    4.5439719000
_cell_length_b    4.4859493400
_cell_length_c    3.1578508100
_cell_angle_alpha 90.0000000000
_cell_angle_beta  90.0000000000
_cell_angle_gamma 90.0000000000
 
_symmetry_space_group_name_H-M "P 21/n 21/n 2/m"
_symmetry_Int_Tables_number 58
_space_group.reference_setting '058:-P 2 2n'
_space_group.transform_Pp_abc a,b,c;0,0,0
 
loop_
_space_group_symop_id
_space_group_symop_operation_xyz
1 x,y,z
2 x+1/2,-y+1/2,-z+1/2
3 -x+1/2,y+1/2,-z+1/2
4 -x,-y,z
5 -x,-y,-z
6 -x+1/2,y+1/2,z+1/2
7 x+1/2,-y+1/2,z+1/2
8 x,y,-z
 
loop_
_atom_site_label
_atom_site_type_symbol
_atom_site_symmetry_multiplicity
_atom_site_Wyckoff_label
_atom_site_fract_x
_atom_site_fract_y
_atom_site_fract_z
_atom_site_occupancy
Pt1 Pt   2 b 0.00000 0.00000 0.50000 1.00000
O1  O    4 g 0.76095 0.13965 0.00000 1.00000
data_Cu2O_cP6
_audit_creation_method FINDSYM
 
_cell_length_a    4.3175228200
_cell_length_b    4.3175228200
_cell_length_c    4.3175228200
_cell_angle_alpha 90.0000000000
_cell_angle_beta  90.0000000000
_cell_angle_gamma 90.0000000000
 
_symmetry_space_group_name_H-M "P 42/n -3 2/m (origin choice 2)"
_symmetry_Int_Tables_number 224
_space_group.reference_setting '224:-P 4bc 2bc 3'
_space_group.transform_Pp_abc a,b,c;0,0,0
 
loop_
_space_group_symop_id
_space_group_symop_operation_xyz
1 x,y,z
2 x,-y+1/2,-z+1/2
3 -x+1/2,y,-z+1/2
4 -x+1/2,-y+1/2,z
5 y,z,x
6 y,-z+1/2,-x+1/2
7 -y+1/2,z,-x+1/2
8 -y+1/2,-z+1/2,x
9 z,x,y
10 z,-x+1/2,-y+1/2
11 -z+1/2,x,-y+1/2
12 -z+1/2,-x+1/2,y
13 -y,-x,-z
14 -y,x+1/2,z+1/2
15 y+1/2,-x,z+1/2
16 y+1/2,x+1/2,-z
17 -x,-z,-y
18 -x,z+1/2,y+1/2
19 x+1/2,-z,y+1/2
20 x+1/2,z+1/2,-y
21 -z,-y,-x
22 -z,y+1/2,x+1/2
23 z+1/2,-y,x+1/2
24 z+1/2,y+1/2,-x
25 -x,-y,-z
26 -x,y+1/2,z+1/2
27 x+1/2,-y,z+1/2
28 x+1/2,y+1/2,-z
29 -y,-z,-x
30 -y,z+1/2,x+1/2
31 y+1/2,-z,x+1/2
32 y+1/2,z+1/2,-x
33 -z,-x,-y
34 -z,x+1/2,y+1/2
35 z+1/2,-x,y+1/2
36 z+1/2,x+1/2,-y
37 y,x,z
38 y,-x+1/2,-z+1/2
39 -y+1/2,x,-z+1/2
40 -y+1/2,-x+1/2,z
41 x,z,y
42 x,-z+1/2,-y+1/2
43 -x+1/2,z,-y+1/2
44 -x+1/2,-z+1/2,y
45 z,y,x
46 z,-y+1/2,-x+1/2
47 -z+1/2,y,-x+1/2
48 -z+1/2,-y+1/2,x
 
loop_
_atom_site_label
_atom_site_type_symbol
_atom_site_symmetry_multiplicity
_atom_site_Wyckoff_label
_atom_site_fract_x
_atom_site_fract_y
_atom_site_fract_z
_atom_site_occupancy
Cu1 Cu   4 c 0.50000 0.50000 0.50000 1.00000
O1  O    2 a 0.25000 0.25000 0.25000 1.00000
data_CuO_mS8
_audit_creation_method FINDSYM
 
_cell_length_a    7.5647796800
_cell_length_b    3.4233372200
_cell_length_c    6.3724011900
_cell_angle_alpha 90.0000000000
_cell_angle_beta  94.7662240000
_cell_angle_gamma 90.0000000000
 
_symmetry_space_group_name_H-M "P 1 21/c 1"
_symmetry_Int_Tables_number 14
_space_group.reference_setting '014:-P 2ybc'
_space_group.transform_Pp_abc a,b,c;0,0,0
 
loop_
_space_group_symop_id
_space_group_symop_operation_xyz
1 x,y,z
2 -x,y+1/2,-z+1/2
3 -x,-y,-z
4 x,-y+1/2,z+1/2
 
loop_
_atom_site_label
_atom_site_type_symbol
_atom_site_symmetry_multiplicity
_atom_site_Wyckoff_label
_atom_site_fract_x
_atom_site_fract_y
_atom_site_fract_z
_atom_site_occupancy
Cu1_a Cu   4 e 0.12431 0.74862 0.12483 1.00000
Cu2_b Cu   4 e 0.62431 0.74871 0.62485 1.00000
O1  O    4 e 0.12539 0.41342 0.87464 1.00000
O2  O    4 e 0.62539 0.41334 0.37472 1.00000
data_Cu4O3_tI28
_audit_creation_method FINDSYM
 
_cell_length_a    5.8587475217
_cell_length_b    5.8587534787
_cell_length_c    9.9768428722
_cell_angle_alpha 90.0000000000
_cell_angle_beta  90.0000000000
_cell_angle_gamma 90.0000000000
 
_symmetry_space_group_name_H-M "I 21/m 21/m 21/a"
_symmetry_Int_Tables_number 74
_space_group.reference_setting '074:-I 2b 2'
_space_group.transform_Pp_abc a,b,c;0,0,0
 
loop_
_space_group_symop_id
_space_group_symop_operation_xyz
1 x,y,z
2 x,-y,-z
3 -x,y+1/2,-z
4 -x,-y+1/2,z
5 -x,-y,-z
6 -x,y,z
7 x,-y+1/2,z
8 x,y+1/2,-z
9 x+1/2,y+1/2,z+1/2
10 x+1/2,-y+1/2,-z+1/2
11 -x+1/2,y,-z+1/2
12 -x+1/2,-y,z+1/2
13 -x+1/2,-y+1/2,-z+1/2
14 -x+1/2,y+1/2,z+1/2
15 x+1/2,-y,z+1/2
16 x+1/2,y,-z+1/2
 
loop_
_atom_site_label
_atom_site_type_symbol
_atom_site_symmetry_multiplicity
_atom_site_Wyckoff_label
_atom_site_fract_x
_atom_site_fract_y
_atom_site_fract_z
_atom_site_occupancy
Cu1_a Cu   4 a 0.00000 0.00000 0.00000 1.00000
Cu2_b Cu   4 c 0.25000 0.25000 0.25000 1.00000
Cu3_b Cu   4 b 0.00000 0.00000 0.50000 1.00000
Cu4_a Cu   4 d 0.25000 0.25000 0.75000 1.00000
O1  O    4 e 0.00000 0.25000 0.88450 1.00000
O2  O    4 e 0.00000 0.25000 0.36550 1.00000
O3  O    4 e 0.00000 0.25000 0.62500 1.00000
data_Ag2O_cP6
_audit_creation_method FINDSYM
 
_cell_length_a    4.7711324900
_cell_length_b    4.7711324900
_cell_length_c    4.7711324900
_cell_angle_alpha 90.0000000000
_cell_angle_beta  90.0000000000
_cell_angle_gamma 90.0000000000
 
_symmetry_space_group_name_H-M "P 42/n -3 2/m (origin choice 2)"
_symmetry_Int_Tables_number 224
_space_group.reference_setting '224:-P 4bc 2bc 3'
_space_group.transform_Pp_abc a,b,c;0,0,0
 
loop_
_space_group_symop_id
_space_group_symop_operation_xyz
1 x,y,z
2 x,-y+1/2,-z+1/2
3 -x+1/2,y,-z+1/2
4 -x+1/2,-y+1/2,z
5 y,z,x
6 y,-z+1/2,-x+1/2
7 -y+1/2,z,-x+1/2
8 -y+1/2,-z+1/2,x
9 z,x,y
10 z,-x+1/2,-y+1/2
11 -z+1/2,x,-y+1/2
12 -z+1/2,-x+1/2,y
13 -y,-x,-z
14 -y,x+1/2,z+1/2
15 y+1/2,-x,z+1/2
16 y+1/2,x+1/2,-z
17 -x,-z,-y
18 -x,z+1/2,y+1/2
19 x+1/2,-z,y+1/2
20 x+1/2,z+1/2,-y
21 -z,-y,-x
22 -z,y+1/2,x+1/2
23 z+1/2,-y,x+1/2
24 z+1/2,y+1/2,-x
25 -x,-y,-z
26 -x,y+1/2,z+1/2
27 x+1/2,-y,z+1/2
28 x+1/2,y+1/2,-z
29 -y,-z,-x
30 -y,z+1/2,x+1/2
31 y+1/2,-z,x+1/2
32 y+1/2,z+1/2,-x
33 -z,-x,-y
34 -z,x+1/2,y+1/2
35 z+1/2,-x,y+1/2
36 z+1/2,x+1/2,-y
37 y,x,z
38 y,-x+1/2,-z+1/2
39 -y+1/2,x,-z+1/2
40 -y+1/2,-x+1/2,z
41 x,z,y
42 x,-z+1/2,-y+1/2
43 -x+1/2,z,-y+1/2
44 -x+1/2,-z+1/2,y
45 z,y,x
46 z,-y+1/2,-x+1/2
47 -z+1/2,y,-x+1/2
48 -z+1/2,-y+1/2,x
 
loop_
_atom_site_label
_atom_site_type_symbol
_atom_site_symmetry_multiplicity
_atom_site_Wyckoff_label
_atom_site_fract_x
_atom_site_fract_y
_atom_site_fract_z
_atom_site_occupancy
Ag1 Ag   4 c 0.50000 0.50000 0.50000 1.00000
O1  O    2 a 0.25000 0.25000 0.25000 1.00000
data_AgO_tI32
_audit_creation_method FINDSYM
 
_cell_length_a    6.8747625175
_cell_length_b    6.8747625175
_cell_length_c    9.2092458831
_cell_angle_alpha 90.0000000000
_cell_angle_beta  90.0000000000
_cell_angle_gamma 90.0000000000
 
_symmetry_space_group_name_H-M "I 41/a (origin choice 2)"
_symmetry_Int_Tables_number 88
_space_group.reference_setting '088:-I 4ad'
_space_group.transform_Pp_abc a,b,c;0,0,0
 
loop_
_space_group_symop_id
_space_group_symop_operation_xyz
1 x,y,z
2 -x,-y+1/2,z
3 -y+3/4,x+1/4,z+1/4
4 y+1/4,-x+1/4,z+1/4
5 -x,-y,-z
6 x,y+1/2,-z
7 y+1/4,-x+3/4,-z+3/4
8 -y+3/4,x+3/4,-z+3/4
9 x+1/2,y+1/2,z+1/2
10 -x+1/2,-y,z+1/2
11 -y+1/4,x+3/4,z+3/4
12 y+3/4,-x+3/4,z+3/4
13 -x+1/2,-y+1/2,-z+1/2
14 x+1/2,y,-z+1/2
15 y+3/4,-x+1/4,-z+1/4
16 -y+1/4,x+1/4,-z+1/4
 
loop_
_atom_site_label
_atom_site_type_symbol
_atom_site_symmetry_multiplicity
_atom_site_Wyckoff_label
_atom_site_fract_x
_atom_site_fract_y
_atom_site_fract_z
_atom_site_occupancy
Ag1 Ag   8 d 0.00000 0.00000 0.50000 1.00000
Ag2 Ag   8 c 0.00000 0.00000 0.00000 1.00000
O1  O   16 f 0.76328 0.66265 0.45812 1.00000
data_Ag2O3_oF40
_audit_creation_method FINDSYM
 
_cell_length_a    10.5556227336
_cell_length_b    12.8719938170
_cell_length_c    3.7128214877
_cell_angle_alpha 90.0000000000
_cell_angle_beta  90.0000000000
_cell_angle_gamma 90.0000000000
 
_symmetry_space_group_name_H-M "F d d 2"
_symmetry_Int_Tables_number 43
_space_group.reference_setting '043:F 2 -2d'
_space_group.transform_Pp_abc a,b,c;0,0,0
 
loop_
_space_group_symop_id
_space_group_symop_operation_xyz
1 x,y,z
2 -x,-y,z
3 -x+1/4,y+1/4,z+1/4
4 x+1/4,-y+1/4,z+1/4
5 x,y+1/2,z+1/2
6 -x,-y+1/2,z+1/2
7 -x+1/4,y+3/4,z+3/4
8 x+1/4,-y+3/4,z+3/4
9 x+1/2,y,z+1/2
10 -x+1/2,-y,z+1/2
11 -x+3/4,y+1/4,z+3/4
12 x+3/4,-y+1/4,z+3/4
13 x+1/2,y+1/2,z
14 -x+1/2,-y+1/2,z
15 -x+3/4,y+3/4,z+1/4
16 x+3/4,-y+3/4,z+1/4
 
loop_
_atom_site_label
_atom_site_type_symbol
_atom_site_symmetry_multiplicity
_atom_site_Wyckoff_label
_atom_site_fract_x
_atom_site_fract_y
_atom_site_fract_z
_atom_site_occupancy
O1  O    8 a 0.00000  0.00000 0.82634 1.00000
Ag1 Ag  16 b 0.88322  0.29679 0.24841 1.00000
O2  O   16 b -0.01933 0.16815 0.37382 1.00000
data_Ag6O2_hP8
_audit_creation_method FINDSYM
 
_cell_length_a    5.3558826900
_cell_length_b    5.3558826900
_cell_length_c    4.9247100400
_cell_angle_alpha 90.0000000000
_cell_angle_beta  90.0000000000
_cell_angle_gamma 120.0000000000
 
_symmetry_space_group_name_H-M "P -3 1 2/m"
_symmetry_Int_Tables_number 162
_space_group.reference_setting '162:-P 3 2'
_space_group.transform_Pp_abc a,b,c;0,0,0
 
loop_
_space_group_symop_id
_space_group_symop_operation_xyz
1 x,y,z
2 -y,x-y,z
3 -x+y,-x,z
4 x,x-y,-z
5 -x+y,y,-z
6 -y,-x,-z
7 -x,-y,-z
8 y,-x+y,-z
9 x-y,x,-z
10 -x,-x+y,z
11 x-y,-y,z
12 y,x,z
 
loop_
_atom_site_label
_atom_site_type_symbol
_atom_site_symmetry_multiplicity
_atom_site_Wyckoff_label
_atom_site_fract_x
_atom_site_fract_y
_atom_site_fract_z
_atom_site_occupancy
Ag1 Ag   6 k 0.30984 0.00000 0.22501 1.00000
O1  O    2 d 0.33333 0.66667 0.50000 1.00000
data_Ag3O4_mP14
_audit_creation_method FINDSYM
 
_cell_length_a    3.6205880400
_cell_length_b    9.2545010500
_cell_length_c    5.7087730800
_cell_angle_alpha 90.0000000000
_cell_angle_beta  106.8739650000
_cell_angle_gamma 90.0000000000
 
_symmetry_space_group_name_H-M "P 1 21/c 1"
_symmetry_Int_Tables_number 14
_space_group.reference_setting '014:-P 2ybc'
_space_group.transform_Pp_abc a,b,c;0,0,0
 
loop_
_space_group_symop_id
_space_group_symop_operation_xyz
1 x,y,z
2 -x,y+1/2,-z+1/2
3 -x,-y,-z
4 x,-y+1/2,z+1/2
 
loop_
_atom_site_label
_atom_site_type_symbol
_atom_site_symmetry_multiplicity
_atom_site_Wyckoff_label
_atom_site_fract_x
_atom_site_fract_y
_atom_site_fract_z
_atom_site_occupancy
Ag1 Ag   2 a 0.00000  0.00000  0.00000 1.00000
Ag2 Ag   4 e 0.71386  0.85719  0.44779 1.00000
O1  O    4 e 0.52921  -0.04693 0.72225 1.00000
O2  O    4 e -0.04426 0.68685  0.66840 1.00000
data_Au2O3_oF40
_audit_creation_method FINDSYM
 
_cell_length_a    12.9229858716
_cell_length_b    10.6107368500
_cell_length_c    3.8584235688
_cell_angle_alpha 90.0000000000
_cell_angle_beta  90.0000000000
_cell_angle_gamma 90.0000000000
 
_symmetry_space_group_name_H-M "F d d 2"
_symmetry_Int_Tables_number 43
_space_group.reference_setting '043:F 2 -2d'
_space_group.transform_Pp_abc a,b,c;0,0,0
 
loop_
_space_group_symop_id
_space_group_symop_operation_xyz
1 x,y,z
2 -x,-y,z
3 -x+1/4,y+1/4,z+1/4
4 x+1/4,-y+1/4,z+1/4
5 x,y+1/2,z+1/2
6 -x,-y+1/2,z+1/2
7 -x+1/4,y+3/4,z+3/4
8 x+1/4,-y+3/4,z+3/4
9 x+1/2,y,z+1/2
10 -x+1/2,-y,z+1/2
11 -x+3/4,y+1/4,z+3/4
12 x+3/4,-y+1/4,z+3/4
13 x+1/2,y+1/2,z
14 -x+1/2,-y+1/2,z
15 -x+3/4,y+3/4,z+1/4
16 x+3/4,-y+3/4,z+1/4
 
loop_
_atom_site_label
_atom_site_type_symbol
_atom_site_symmetry_multiplicity
_atom_site_Wyckoff_label
_atom_site_fract_x
_atom_site_fract_y
_atom_site_fract_z
_atom_site_occupancy
Au1 Au  16 b 0.29606 0.11697 0.25527 1.00000
O1  O   16 b 0.41799 0.23125 0.37521 1.00000
O2  O    8 a 0.00000 0.00000 0.68195 1.00000
data_ZnO_hP4
_audit_creation_method FINDSYM
 
_cell_length_a    3.2672338100
_cell_length_b    3.2672338100
_cell_length_c    5.2073624100
_cell_angle_alpha 90.0000000000
_cell_angle_beta  90.0000000000
_cell_angle_gamma 120.0000000000
 
_symmetry_space_group_name_H-M "P 63 m c"
_symmetry_Int_Tables_number 186
_space_group.reference_setting '186:P 6c -2c'
_space_group.transform_Pp_abc a,b,c;0,0,0
 
loop_
_space_group_symop_id
_space_group_symop_operation_xyz
1 x,y,z
2 x-y,x,z+1/2
3 -y,x-y,z
4 -x,-y,z+1/2
5 -x+y,-x,z
6 y,-x+y,z+1/2
7 -x+y,y,z
8 -x,-x+y,z+1/2
9 -y,-x,z
10 x-y,-y,z+1/2
11 x,x-y,z
12 y,x,z+1/2
 
loop_
_atom_site_label
_atom_site_type_symbol
_atom_site_symmetry_multiplicity
_atom_site_Wyckoff_label
_atom_site_fract_x
_atom_site_fract_y
_atom_site_fract_z
_atom_site_occupancy
Zn1 Zn   2 b 0.33333 0.66667 -0.00026 1.00000
O1  O    2 b 0.33333 0.66667 0.38276  1.00000
data_ZnO2_cP12
_audit_creation_method FINDSYM
 
_cell_length_a    4.8940137300
_cell_length_b    4.8940137300
_cell_length_c    4.8940137300
_cell_angle_alpha 90.0000000000
_cell_angle_beta  90.0000000000
_cell_angle_gamma 90.0000000000
 
_symmetry_space_group_name_H-M "P 21/a -3"
_symmetry_Int_Tables_number 205
_space_group.reference_setting '205:-P 2ac 2ab 3'
_space_group.transform_Pp_abc a,b,c;0,0,0
 
loop_
_space_group_symop_id
_space_group_symop_operation_xyz
1 x,y,z
2 x+1/2,-y+1/2,-z
3 -x,y+1/2,-z+1/2
4 -x+1/2,-y,z+1/2
5 y,z,x
6 y+1/2,-z+1/2,-x
7 -y,z+1/2,-x+1/2
8 -y+1/2,-z,x+1/2
9 z,x,y
10 z+1/2,-x+1/2,-y
11 -z,x+1/2,-y+1/2
12 -z+1/2,-x,y+1/2
13 -x,-y,-z
14 -x+1/2,y+1/2,z
15 x,-y+1/2,z+1/2
16 x+1/2,y,-z+1/2
17 -y,-z,-x
18 -y+1/2,z+1/2,x
19 y,-z+1/2,x+1/2
20 y+1/2,z,-x+1/2
21 -z,-x,-y
22 -z+1/2,x+1/2,y
23 z,-x+1/2,y+1/2
24 z+1/2,x,-y+1/2
 
loop_
_atom_site_label
_atom_site_type_symbol
_atom_site_symmetry_multiplicity
_atom_site_Wyckoff_label
_atom_site_fract_x
_atom_site_fract_y
_atom_site_fract_z
_atom_site_occupancy
Zn1 Zn   4 b 0.50000  0.50000  0.50000  1.00000
O1  O    8 c -0.08552 -0.08552 -0.08552 1.00000
data_CdO_cF8
_audit_creation_method FINDSYM
 
_cell_length_a    4.6878706840
_cell_length_b    4.6878706840
_cell_length_c    4.6878706840
_cell_angle_alpha 90.0000000000
_cell_angle_beta  90.0000000000
_cell_angle_gamma 90.0000000000
 
_symmetry_space_group_name_H-M "F 4/m -3 2/m"
_symmetry_Int_Tables_number 225
_space_group.reference_setting '225:-F 4 2 3'
_space_group.transform_Pp_abc a,b,c;0,0,0
 
loop_
_space_group_symop_id
_space_group_symop_operation_xyz
1 x,y,z
2 x,-y,-z
3 -x,y,-z
4 -x,-y,z
5 y,z,x
6 y,-z,-x
7 -y,z,-x
8 -y,-z,x
9 z,x,y
10 z,-x,-y
11 -z,x,-y
12 -z,-x,y
13 -y,-x,-z
14 -y,x,z
15 y,-x,z
16 y,x,-z
17 -x,-z,-y
18 -x,z,y
19 x,-z,y
20 x,z,-y
21 -z,-y,-x
22 -z,y,x
23 z,-y,x
24 z,y,-x
25 -x,-y,-z
26 -x,y,z
27 x,-y,z
28 x,y,-z
29 -y,-z,-x
30 -y,z,x
31 y,-z,x
32 y,z,-x
33 -z,-x,-y
34 -z,x,y
35 z,-x,y
36 z,x,-y
37 y,x,z
38 y,-x,-z
39 -y,x,-z
40 -y,-x,z
41 x,z,y
42 x,-z,-y
43 -x,z,-y
44 -x,-z,y
45 z,y,x
46 z,-y,-x
47 -z,y,-x
48 -z,-y,x
49 x,y+1/2,z+1/2
50 x,-y+1/2,-z+1/2
51 -x,y+1/2,-z+1/2
52 -x,-y+1/2,z+1/2
53 y,z+1/2,x+1/2
54 y,-z+1/2,-x+1/2
55 -y,z+1/2,-x+1/2
56 -y,-z+1/2,x+1/2
57 z,x+1/2,y+1/2
58 z,-x+1/2,-y+1/2
59 -z,x+1/2,-y+1/2
60 -z,-x+1/2,y+1/2
61 -y,-x+1/2,-z+1/2
62 -y,x+1/2,z+1/2
63 y,-x+1/2,z+1/2
64 y,x+1/2,-z+1/2
65 -x,-z+1/2,-y+1/2
66 -x,z+1/2,y+1/2
67 x,-z+1/2,y+1/2
68 x,z+1/2,-y+1/2
69 -z,-y+1/2,-x+1/2
70 -z,y+1/2,x+1/2
71 z,-y+1/2,x+1/2
72 z,y+1/2,-x+1/2
73 -x,-y+1/2,-z+1/2
74 -x,y+1/2,z+1/2
75 x,-y+1/2,z+1/2
76 x,y+1/2,-z+1/2
77 -y,-z+1/2,-x+1/2
78 -y,z+1/2,x+1/2
79 y,-z+1/2,x+1/2
80 y,z+1/2,-x+1/2
81 -z,-x+1/2,-y+1/2
82 -z,x+1/2,y+1/2
83 z,-x+1/2,y+1/2
84 z,x+1/2,-y+1/2
85 y,x+1/2,z+1/2
86 y,-x+1/2,-z+1/2
87 -y,x+1/2,-z+1/2
88 -y,-x+1/2,z+1/2
89 x,z+1/2,y+1/2
90 x,-z+1/2,-y+1/2
91 -x,z+1/2,-y+1/2
92 -x,-z+1/2,y+1/2
93 z,y+1/2,x+1/2
94 z,-y+1/2,-x+1/2
95 -z,y+1/2,-x+1/2
96 -z,-y+1/2,x+1/2
97 x+1/2,y,z+1/2
98 x+1/2,-y,-z+1/2
99 -x+1/2,y,-z+1/2
100 -x+1/2,-y,z+1/2
101 y+1/2,z,x+1/2
102 y+1/2,-z,-x+1/2
103 -y+1/2,z,-x+1/2
104 -y+1/2,-z,x+1/2
105 z+1/2,x,y+1/2
106 z+1/2,-x,-y+1/2
107 -z+1/2,x,-y+1/2
108 -z+1/2,-x,y+1/2
109 -y+1/2,-x,-z+1/2
110 -y+1/2,x,z+1/2
111 y+1/2,-x,z+1/2
112 y+1/2,x,-z+1/2
113 -x+1/2,-z,-y+1/2
114 -x+1/2,z,y+1/2
115 x+1/2,-z,y+1/2
116 x+1/2,z,-y+1/2
117 -z+1/2,-y,-x+1/2
118 -z+1/2,y,x+1/2
119 z+1/2,-y,x+1/2
120 z+1/2,y,-x+1/2
121 -x+1/2,-y,-z+1/2
122 -x+1/2,y,z+1/2
123 x+1/2,-y,z+1/2
124 x+1/2,y,-z+1/2
125 -y+1/2,-z,-x+1/2
126 -y+1/2,z,x+1/2
127 y+1/2,-z,x+1/2
128 y+1/2,z,-x+1/2
129 -z+1/2,-x,-y+1/2
130 -z+1/2,x,y+1/2
131 z+1/2,-x,y+1/2
132 z+1/2,x,-y+1/2
133 y+1/2,x,z+1/2
134 y+1/2,-x,-z+1/2
135 -y+1/2,x,-z+1/2
136 -y+1/2,-x,z+1/2
137 x+1/2,z,y+1/2
138 x+1/2,-z,-y+1/2
139 -x+1/2,z,-y+1/2
140 -x+1/2,-z,y+1/2
141 z+1/2,y,x+1/2
142 z+1/2,-y,-x+1/2
143 -z+1/2,y,-x+1/2
144 -z+1/2,-y,x+1/2
145 x+1/2,y+1/2,z
146 x+1/2,-y+1/2,-z
147 -x+1/2,y+1/2,-z
148 -x+1/2,-y+1/2,z
149 y+1/2,z+1/2,x
150 y+1/2,-z+1/2,-x
151 -y+1/2,z+1/2,-x
152 -y+1/2,-z+1/2,x
153 z+1/2,x+1/2,y
154 z+1/2,-x+1/2,-y
155 -z+1/2,x+1/2,-y
156 -z+1/2,-x+1/2,y
157 -y+1/2,-x+1/2,-z
158 -y+1/2,x+1/2,z
159 y+1/2,-x+1/2,z
160 y+1/2,x+1/2,-z
161 -x+1/2,-z+1/2,-y
162 -x+1/2,z+1/2,y
163 x+1/2,-z+1/2,y
164 x+1/2,z+1/2,-y
165 -z+1/2,-y+1/2,-x
166 -z+1/2,y+1/2,x
167 z+1/2,-y+1/2,x
168 z+1/2,y+1/2,-x
169 -x+1/2,-y+1/2,-z
170 -x+1/2,y+1/2,z
171 x+1/2,-y+1/2,z
172 x+1/2,y+1/2,-z
173 -y+1/2,-z+1/2,-x
174 -y+1/2,z+1/2,x
175 y+1/2,-z+1/2,x
176 y+1/2,z+1/2,-x
177 -z+1/2,-x+1/2,-y
178 -z+1/2,x+1/2,y
179 z+1/2,-x+1/2,y
180 z+1/2,x+1/2,-y
181 y+1/2,x+1/2,z
182 y+1/2,-x+1/2,-z
183 -y+1/2,x+1/2,-z
184 -y+1/2,-x+1/2,z
185 x+1/2,z+1/2,y
186 x+1/2,-z+1/2,-y
187 -x+1/2,z+1/2,-y
188 -x+1/2,-z+1/2,y
189 z+1/2,y+1/2,x
190 z+1/2,-y+1/2,-x
191 -z+1/2,y+1/2,-x
192 -z+1/2,-y+1/2,x
 
loop_
_atom_site_label
_atom_site_type_symbol
_atom_site_symmetry_multiplicity
_atom_site_Wyckoff_label
_atom_site_fract_x
_atom_site_fract_y
_atom_site_fract_z
_atom_site_occupancy
Cd1 Cd   4 a 0.00000 0.00000 0.00000 1.00000
O1  O    4 b 0.50000 0.50000 0.50000 1.00000
data_CdO2_cP12
_audit_creation_method FINDSYM
 
_cell_length_a    5.3006099100
_cell_length_b    5.3006099100
_cell_length_c    5.3006099100
_cell_angle_alpha 90.0000000000
_cell_angle_beta  90.0000000000
_cell_angle_gamma 90.0000000000
 
_symmetry_space_group_name_H-M "P 21/a -3"
_symmetry_Int_Tables_number 205
_space_group.reference_setting '205:-P 2ac 2ab 3'
_space_group.transform_Pp_abc a,b,c;0,0,0
 
loop_
_space_group_symop_id
_space_group_symop_operation_xyz
1 x,y,z
2 x+1/2,-y+1/2,-z
3 -x,y+1/2,-z+1/2
4 -x+1/2,-y,z+1/2
5 y,z,x
6 y+1/2,-z+1/2,-x
7 -y,z+1/2,-x+1/2
8 -y+1/2,-z,x+1/2
9 z,x,y
10 z+1/2,-x+1/2,-y
11 -z,x+1/2,-y+1/2
12 -z+1/2,-x,y+1/2
13 -x,-y,-z
14 -x+1/2,y+1/2,z
15 x,-y+1/2,z+1/2
16 x+1/2,y,-z+1/2
17 -y,-z,-x
18 -y+1/2,z+1/2,x
19 y,-z+1/2,x+1/2
20 y+1/2,z,-x+1/2
21 -z,-x,-y
22 -z+1/2,x+1/2,y
23 z,-x+1/2,y+1/2
24 z+1/2,x,-y+1/2
 
loop_
_atom_site_label
_atom_site_type_symbol
_atom_site_symmetry_multiplicity
_atom_site_Wyckoff_label
_atom_site_fract_x
_atom_site_fract_y
_atom_site_fract_z
_atom_site_occupancy
Cd1 Cd   4 b 0.50000  0.50000  0.50000  1.00000
O1  O    8 c -0.07928 -0.07928 -0.07928 1.00000
data_HgO_oP8
_audit_creation_method FINDSYM
 
_cell_length_a    6.7018578300
_cell_length_b    5.5358748200
_cell_length_c    3.5511160700
_cell_angle_alpha 90.0000000000
_cell_angle_beta  90.0000000000
_cell_angle_gamma 90.0000000000
 
_symmetry_space_group_name_H-M "P 21/n 21/m 21/a"
_symmetry_Int_Tables_number 62
_space_group.reference_setting '062:-P 2ac 2n'
_space_group.transform_Pp_abc a,b,c;0,0,0
 
loop_
_space_group_symop_id
_space_group_symop_operation_xyz
1 x,y,z
2 x+1/2,-y+1/2,-z+1/2
3 -x,y+1/2,-z
4 -x+1/2,-y,z+1/2
5 -x,-y,-z
6 -x+1/2,y+1/2,z+1/2
7 x,-y+1/2,z
8 x+1/2,y,-z+1/2
 
loop_
_atom_site_label
_atom_site_type_symbol
_atom_site_symmetry_multiplicity
_atom_site_Wyckoff_label
_atom_site_fract_x
_atom_site_fract_y
_atom_site_fract_z
_atom_site_occupancy
Hg1 Hg   4 c 0.12108 0.25000 0.23883 1.00000
O1  O    4 c 0.36645 0.25000 0.58678 1.00000
data_HgO_hP6
_audit_creation_method FINDSYM
 
_cell_length_a    3.6103143000
_cell_length_b    3.6103143000
_cell_length_c    8.7036827700
_cell_angle_alpha 90.0000000000
_cell_angle_beta  90.0000000000
_cell_angle_gamma 120.0000000000
 
_symmetry_space_group_name_H-M "P 32 2 1"
_symmetry_Int_Tables_number 154
_space_group.reference_setting '154:P 32 2"'
_space_group.transform_Pp_abc a,b,c;0,0,0
 
loop_
_space_group_symop_id
_space_group_symop_operation_xyz
1 x,y,z
2 -y,x-y,z+2/3
3 -x+y,-x,z+1/3
4 x-y,-y,-z+1/3
5 y,x,-z
6 -x,-x+y,-z+2/3
 
loop_
_atom_site_label
_atom_site_type_symbol
_atom_site_symmetry_multiplicity
_atom_site_Wyckoff_label
_atom_site_fract_x
_atom_site_fract_y
_atom_site_fract_z
_atom_site_occupancy
Hg1 Hg   3 b 0.25615 0.00000 0.16667 1.00000
O1  O    3 a 0.53062 0.00000 0.66667 1.00000
data_HgO2_mS6
_audit_creation_method FINDSYM
 
_cell_length_a    6.0756682800
_cell_length_b    4.0660362579
_cell_length_c    4.5917436400
_cell_angle_alpha 90.0000000000
_cell_angle_beta  127.0933592155
_cell_angle_gamma 90.0000000000
 
_symmetry_space_group_name_H-M "C 1 2/m 1"
_symmetry_Int_Tables_number 12
_space_group.reference_setting '012:-C 2y'
_space_group.transform_Pp_abc a,b,c;0,0,0
 
loop_
_space_group_symop_id
_space_group_symop_operation_xyz
1 x,y,z
2 -x,y,-z
3 -x,-y,-z
4 x,-y,z
5 x+1/2,y+1/2,z
6 -x+1/2,y+1/2,-z
7 -x+1/2,-y+1/2,-z
8 x+1/2,-y+1/2,z
 
loop_
_atom_site_label
_atom_site_type_symbol
_atom_site_symmetry_multiplicity
_atom_site_Wyckoff_label
_atom_site_fract_x
_atom_site_fract_y
_atom_site_fract_z
_atom_site_occupancy
Hg1 Hg   2 a 0.00000 0.00000 0.00000 1.00000
O1  O    4 i 0.43813 0.00000 0.30830 1.00000
data_HgO2_oP12
_audit_creation_method FINDSYM
 
_cell_length_a    5.4706846900
_cell_length_b    5.4715172900
_cell_length_c    5.4645049700
_cell_angle_alpha 90.0000000000
_cell_angle_beta  90.0000000000
_cell_angle_gamma 90.0000000000
 
_symmetry_space_group_name_H-M "P 21/b 21/c 21/a"
_symmetry_Int_Tables_number 61
_space_group.reference_setting '061:-P 2ac 2ab'
_space_group.transform_Pp_abc a,b,c;0,0,0
 
loop_
_space_group_symop_id
_space_group_symop_operation_xyz
1 x,y,z
2 x+1/2,-y+1/2,-z
3 -x,y+1/2,-z+1/2
4 -x+1/2,-y,z+1/2
5 -x,-y,-z
6 -x+1/2,y+1/2,z
7 x,-y+1/2,z+1/2
8 x+1/2,y,-z+1/2
 
loop_
_atom_site_label
_atom_site_type_symbol
_atom_site_symmetry_multiplicity
_atom_site_Wyckoff_label
_atom_site_fract_x
_atom_site_fract_y
_atom_site_fract_z
_atom_site_occupancy
Hg1 Hg   4 a 0.00000 0.00000 0.00000 1.00000
O1  O    8 c 0.07626 0.07622 0.42369 1.00000
